# Supplementary material for: Influence of season and social context on male giant panda (Ailuropoda melanoleuca) vocal behaviour
Source: PLoS One. 2019 Nov 26;14(11):e0225772. doi: 10.1371/journal.pone.0225772 (PMC6879133; doi:10.1371/journal.pone.0225772)
Supplement: S1 Dataset — (XLSX) [file pone.0225772.s007.xlsx]

## Sheet: Dataset.txt
Observer	Year	Season	Focal	StudNo	Sex	YOB	Age	NeighbourContext	Neighbour1	N1SEX	Neighbour2	N2SEX	Bleats	Chirps	Barks	Moans	Growls	Honks
VAL	2001	Breeding	AnAn	327	Male	1986	15	None	NA	NA	NA	NA	0	0	0	0	0	0
VAL	2001	Breeding	AnAn	327	Male	1986	15	None	NA	NA	NA	NA	0	0	0	0	0	0
VAL	2001	Breeding	AnAn	327	Male	1986	15	None	NA	NA	NA	NA	13	0	0	0	0	0
STACI	2001	Breeding	AnAn	327	Male	1986	15	None	NA	NA	NA	NA	7	0	0	0	0	0
STACI	2001	Breeding	AnAn	327	Male	1986	15	None	NA	NA	NA	NA	16	0	0	0	0	0
VAL	2001	Breeding	AnAn	327	Male	1986	15	None	NA	NA	NA	NA	5	0	0	1	0	0
VAL	2001	Breeding	AnAn	327	Male	1986	15	None	NA	NA	NA	NA	0	0	0	0	0	0
JEN	2001	Breeding	AnAn	327	Male	1986	15	None	NA	NA	NA	NA	0	0	0	0	0	0
VAL	2001	Breeding	AnAn	327	Male	1986	15	None	NA	NA	NA	NA	0	0	0	0	0	0
RRS	1998	Breeding	DaDi	394	Male	1992	6	Female	No21	Female	BeiXue	Female	17	0	0	0	0	0
RRS	1998	Breeding	DaDi	394	Male	1992	6	Female	ShuangShuang	Female	JiaJia	Female	15	0	0	0	0	11
LMC	1998	Breeding	DaDi	394	Male	1992	6	Female	YueYue	Female	JiaJia	Female	0	0	0	0	0	0
LMC	1998	Breeding	DaDi	394	Male	1992	6	Female	BeiXue	Female	LeiLei	Female	25	0	0	0	0	0
RRS	1998	Breeding	DaDi	394	Male	1992	6	Female	BeiXue	Female	LeiLei	Female	13	0	0	0	0	0
RRS	1998	Breeding	DaDi	394	Male	1992	6	Female	DongDong	Female	LeiLei	Female	10	0	0	0	0	0
RRS	1998	Breeding	DaDi	394	Male	1992	6	Female	DongDong	Female	LeiLei	Female	9	0	0	0	0	0
LMC	1998	Breeding	DaDi	394	Male	1992	6	Female	JinZhu	Female	NA	NA	0	0	0	0	0	0
RRS	1998	Breeding	DaDi	394	Male	1992	6	Female	LeiLei	Female	NA	NA	37	0	0	0	0	0
RRS	1998	Breeding	DaDi	394	Male	1992	6	Female	LeiLei	Female	NA	NA	0	0	0	0	0	0
RRS	1998	Breeding	DaDi	394	Male	1992	6	Female	LeiLei	Female	NA	NA	5	0	0	0	0	0
LMC	1998	Breeding	DaDi	394	Male	1992	6	Female	YingYing	Female	YueYue	Female	3	7	0	0	0	0
LMC	1998	Breeding	DaDi	394	Male	1992	6	Female	YingYing	Female	YueYue	Female	21	5	0	0	0	0
RRS	1998	Breeding	DaDi	394	Male	1992	6	Female	YingYing	Female	YueYue	Female	0	0	0	0	0	0
RRS	1998	Breeding	DaDi	394	Male	1992	6	None	NA	NA	NA	NA	40	0	0	0	0	0
RRS	1998	Nonbreeding	DaDi	394	Male	1992	6	Female	DongDong	Female	NA	NA	0	0	0	0	0	0
RRS	1999	Breeding	DaDi	394	Male	1992	7	Female	ChuanXing	Female	NA	NA	0	0	0	0	0	0
RRS	1999	Breeding	DaDi	394	Male	1992	7	Female	ChuanXing	Female	NA	NA	0	0	0	0	0	0
ZX	1999	Breeding	DaDi	394	Male	1992	7	Female	ChuanXing	Female	NA	NA	1	0	0	0	0	0
AMW	1999	Breeding	DaDi	394	Male	1992	7	Female	ChuanXing	Female	NA	NA	13	0	0	0	0	2
RRS	1999	Breeding	DaDi	394	Male	1992	7	Female	ChuanXing	Female	NA	NA	0	0	0	0	0	0
AMW	1999	Breeding	DaDi	394	Male	1992	7	Female	No1	Female	NA	NA	2	0	0	0	0	0
AMW	1999	Breeding	DaDi	394	Male	1992	7	Female	No1	Female	NA	NA	0	0	0	3	0	0
AMW	1999	Breeding	DaDi	394	Male	1992	7	Female	No1	Female	NA	NA	0	0	0	0	0	0
AMW	1999	Breeding	DaDi	394	Male	1992	7	Female	No1	Female	NA	NA	0	0	0	0	0	0
RRS	1999	Breeding	DaDi	394	Male	1992	7	Female	No20	Female	NA	NA	6	0	0	0	0	0
AMW	1999	Breeding	DaDi	394	Male	1992	7	Female	No20	Female	NA	NA	29	0	0	0	0	0
RRS	1999	Breeding	DaDi	394	Male	1992	7	Female	No20	Female	NA	NA	0	0	0	0	0	0
AMW	1999	Breeding	DaDi	394	Male	1992	7	Female	No20	Female	NA	NA	1	0	0	0	0	0
AMW	1999	Breeding	DaDi	394	Male	1992	7	Female	YingYing	Female	NA	NA	19	0	0	0	0	0
AMW	1999	Breeding	DaDi	394	Male	1992	7	Female	YingYing	Female	NA	NA	2	0	0	0	0	1
RRS	1999	Breeding	DaDi	394	Male	1992	7	Female	YueYue	Female	NA	NA	5	0	0	0	0	0
AMW	1999	Breeding	DaDi	394	Male	1992	7	Female	YueYue	Female	NA	NA	25	0	0	0	0	0
AMW	1999	Breeding	DaDi	394	Male	1992	7	Female	YueYue	Female	NA	NA	0	0	0	0	0	0
RRS	1999	Nonbreeding	DaDi	394	Male	1992	7	Female	ChuanXing	Female	NA	NA	0	0	0	0	0	0
RRS	1999	Nonbreeding	DaDi	394	Male	1992	7	Female	YingYing	Female	NA	NA	0	0	0	0	0	0
RRS	1999	Nonbreeding	DaDi	394	Male	1992	7	Female	YingYing	Female	NA	NA	0	0	0	0	0	0
RRS	1999	Nonbreeding	DaDi	394	Male	1992	7	Female	YingYing	Female	NA	NA	0	0	0	0	0	0
RRS	1999	Nonbreeding	DaDi	394	Male	1992	7	Female	YingYing	Female	NA	NA	0	0	0	0	0	0
AR	2000	Breeding	DaDi	394	Male	1992	8	Female	BeiXue	Female	NA	NA	0	0	0	0	0	0
AR	2000	Breeding	DaDi	394	Male	1992	8	Female	BeiXue	Female	NA	NA	0	0	0	0	0	0
AR	2000	Breeding	DaDi	394	Male	1992	8	Female	BeiXue	Female	NA	NA	0	0	0	0	0	0
AR	2000	Breeding	DaDi	394	Male	1992	8	Female	BeiXue	Female	NA	NA	0	0	0	0	0	0
AR	2000	Breeding	DaDi	394	Male	1992	8	Female	No1	Female	NA	NA	3	0	0	0	0	6
AR	2000	Breeding	DaDi	394	Male	1992	8	Female	No1	Female	NA	NA	11	0	0	0	0	0
AR	2000	Breeding	DaDi	394	Male	1992	8	Female	No28	Female	NA	NA	0	0	0	0	0	0
AR	2000	Breeding	DaDi	394	Male	1992	8	Female	No28	Female	NA	NA	0	0	0	0	0	0
AR	2000	Breeding	DaDi	394	Male	1992	8	Female	No28	Female	NA	NA	12	0	0	0	0	0
AR	2000	Breeding	DaDi	394	Male	1992	8	Female	YueYue	Female	NA	NA	0	0	0	1	0	4
SH	2000	Nonbreeding	DaDi	394	Male	1992	8	Female	ChuanXing	Female	NA	NA	0	0	0	0	0	0
SH	2000	Nonbreeding	DaDi	394	Male	1992	8	Female	ChuanXing	Female	NA	NA	0	0	0	0	0	0
SH	2000	Nonbreeding	DaDi	394	Male	1992	8	Female	XiXi	Female	NA	NA	0	0	0	0	0	0
SH	2000	Nonbreeding	DaDi	394	Male	1992	8	Female	XiXi	Female	NA	NA	0	0	0	0	0	0
SH	2000	Nonbreeding	DaDi	394	Male	1992	8	Female	XiXi	Female	NA	NA	0	0	0	0	0	9
SH	2000	Nonbreeding	DaDi	394	Male	1992	8	Female	XiXi	Female	NA	NA	0	0	0	0	0	1
SH	2000	Nonbreeding	DaDi	394	Male	1992	8	Female	XiXi	Female	NA	NA	1	0	0	0	0	0
SH	2000	Nonbreeding	DaDi	394	Male	1992	8	Female	XiXi	Female	NA	NA	0	0	0	0	0	1
SH	2000	Nonbreeding	DaDi	394	Male	1992	8	Female	XiXi	Female	NA	NA	0	0	0	0	0	0
CRW	2000	Nonbreeding	DaDi	394	Male	1992	8	Female	YouYou	Female	NA	NA	0	0	0	0	0	0
CRW	2000	Nonbreeding	DaDi	394	Male	1992	8	Female	ChuanXing	Female	No28	Female	0	0	0	0	0	0
CRW	2000	Nonbreeding	DaDi	394	Male	1992	8	Female	ChuanXing	Female	No28	Female	4	0	0	0	0	1
SH	2000	Nonbreeding	DaDi	394	Male	1992	8	None	NA	NA	NA	NA	0	0	0	0	0	0
VAL	2001	Breeding	DaDi	394	Male	1992	9	Female	YingYing	Female	BeiXue	Female	0	0	0	0	0	0
JEN	2001	Breeding	DaDi	394	Male	1992	9	Female	YingYing	Female	BeiXue	Female	0	0	0	0	0	0
JEN	2001	Breeding	DaDi	394	Male	1992	9	Female	YingYing	Female	BeiXue	Female	16	0	0	0	0	0
VAL	2001	Breeding	DaDi	394	Male	1992	9	Female	YingYing	Female	BeiXue	Female	6	0	0	0	0	0
STACI	2001	Breeding	DaDi	394	Male	1992	9	Female	YingYing	Female	BeiXue	Female	15	0	0	0	0	0
CRW	2001	Breeding	DaDi	394	Male	1992	9	Female	No28	Female	ChuanXing	Female	1	0	0	0	0	0
VAL	2001	Breeding	DaDi	394	Male	1992	9	Female	ChuanXing	Female	NA	NA	2	0	0	0	0	0
VAL	2001	Breeding	DaDi	394	Male	1992	9	Female	ChuanXing	Female	NA	NA	5	0	0	0	0	0
JEN	2001	Breeding	DaDi	394	Male	1992	9	Female	ChuanXing	Female	NA	NA	0	0	0	0	0	0
MAO	2001	Breeding	DaDi	394	Male	1992	9	Female	ChuanXing	Female	NA	NA	0	0	0	0	0	0
JEN	2001	Breeding	DaDi	394	Male	1992	9	Female	ChuanXing	Female	NA	NA	3	0	0	0	0	0
JEN	2001	Breeding	DaDi	394	Male	1992	9	Female	ChuanXing	Female	NA	NA	0	0	0	0	0	0
JEN	2001	Breeding	DaDi	394	Male	1992	9	Female	ChuanXing	Female	NA	NA	4	0	0	0	0	0
VAL	2001	Breeding	DaDi	394	Male	1992	9	Female	ChuanXing	Female	NA	NA	1	0	0	0	0	0
VAL	2001	Breeding	DaDi	394	Male	1992	9	Female	ChuanXing	Female	NA	NA	2	0	0	0	0	0
JEN	2001	Breeding	DaDi	394	Male	1992	9	Female	ChuanXing	Female	NA	NA	2	0	0	0	0	0
JEN	2001	Breeding	DaDi	394	Male	1992	9	Female	ChuanXing	Female	NA	NA	0	0	0	0	0	0
VAL	2001	Breeding	DaDi	394	Male	1992	9	Female	ChuanXing	Female	NA	NA	0	0	0	0	0	0
STACI	2001	Breeding	DaDi	394	Male	1992	9	Female	ChuanXing	Female	NA	NA	0	0	0	0	0	0
JEN	2001	Breeding	DaDi	394	Male	1992	9	Female	ChuanXing	Female	NA	NA	0	0	0	0	0	0
VAL	2001	Breeding	DaDi	394	Male	1992	9	Female	ChuanXing	Female	NA	NA	0	0	0	0	0	0
STACI	2001	Breeding	DaDi	394	Male	1992	9	Female	ChuanXing	Female	NA	NA	0	0	0	0	0	0
VAL	2001	Breeding	DaDi	394	Male	1992	9	Female	ChuanXing	Female	NA	NA	0	0	0	0	0	0
VAL	2001	Breeding	DaDi	394	Male	1992	9	Female	YingYing	Female	No21	Female	0	1	0	0	0	0
JEN	2001	Breeding	DaDi	394	Male	1992	9	Female	YingYing	Female	No21	Female	0	0	0	0	0	0
VAL	2001	Breeding	DaDi	394	Male	1992	9	Female	YingYing	Female	No21	Female	0	0	0	0	0	0
VAL	2001	Breeding	DaDi	394	Male	1992	9	Female	YingYing	Female	No21	Female	1	0	0	0	0	0
VAL	2001	Breeding	DaDi	394	Male	1992	9	Female	YingYing	Female	No21	Female	0	0	0	0	0	0
STACI	2001	Breeding	DaDi	394	Male	1992	9	Female	YingYing	Female	No21	Female	4	0	0	0	0	13
JEN	2001	Breeding	DaDi	394	Male	1992	9	Female	YingYing	Female	No21	Female	0	0	0	0	0	0
STACI	2001	Breeding	DaDi	394	Male	1992	9	Female	YingYing	Female	No21	Female	0	0	0	0	0	0
VAL	2001	Breeding	DaDi	394	Male	1992	9	Female	YingYing	Female	No21	Female	1	0	0	0	0	5
JEN	2001	Breeding	DaDi	394	Male	1992	9	Female	YingYing	Female	No21	Female	1	0	0	0	0	0
VAL	2001	Breeding	DaDi	394	Male	1992	9	Female	ChuanXing	Female	YingYing	Female	11	0	0	0	0	0
CRW	2001	Nonbreeding	DaDi	394	Male	1992	9	Female	ChuanXing	Female	No28	Female	0	0	0	0	0	0
CRW	2001	Nonbreeding	DaDi	394	Male	1992	9	Female	ChuanXing	Female	No28	Female	0	0	0	0	0	0
SH	2002	Breeding	DaDi	394	Male	1992	10	Female	No20	Female	GuoGuo	Female	0	0	0	0	0	0
SH	2002	Breeding	DaDi	394	Male	1992	10	Female	No20	Female	GuoGuo	Female	0	0	0	0	0	0
SH	2002	Breeding	DaDi	394	Male	1992	10	Female	No20	Female	GuoGuo	Female	4	1	0	0	0	0
SH	2002	Breeding	DaDi	394	Male	1992	10	Female	No20	Female	GuoGuo	Female	0	0	0	0	0	0
SH	2002	Breeding	DaDi	394	Male	1992	10	Female	No20	Female	GuoGuo	Female	0	0	0	0	0	0
SH	2002	Breeding	DaDi	394	Male	1992	10	Female	YueYue	Female	NA	NA	0	0	0	0	0	0
SH	2002	Breeding	DaDi	394	Male	1992	10	Female	YueYue	Female	NA	NA	9	0	0	0	0	0
SH	2002	Breeding	DaDi	394	Male	1992	10	Female	ChuanXing	Female	No20	Female	1	0	0	0	0	0
SH	2002	Breeding	DaDi	394	Male	1992	10	Female	GuoGuo	Female	No20	Female	2	0	0	0	0	0
SH	2002	Breeding	DaDi	394	Male	1992	10	Female	GuoGuo	Female	No20	Female	0	0	0	0	0	0
SH	2002	Breeding	DaDi	394	Male	1992	10	Female	GuoGuo	Female	No20	Female	0	0	0	0	0	0
SH	2002	Breeding	DaDi	394	Male	1992	10	Female	GuoGuo	Female	No20	Female	34	0	0	0	0	0
SH	2002	Breeding	DaDi	394	Male	1992	10	Female	GuoGuo	Female	No20	Female	0	0	0	0	0	0
SH	2002	Breeding	DaDi	394	Male	1992	10	Female	GuoGuo	Female	No20	Female	7	0	0	0	0	0
SH	2002	Breeding	DaDi	394	Male	1992	10	Female	GuoGuo	Female	No20	Female	17	0	0	0	0	0
SH	2002	Breeding	DaDi	394	Male	1992	10	Female	GuoGuo	Female	No20	Female	0	0	0	0	0	0
SH	2002	Breeding	DaDi	394	Male	1992	10	Female	ChuanXing	Female	YingYing	Female	0	0	0	0	0	0
SH	2002	Breeding	DaDi	394	Male	1992	10	Female	YueYue	Female	YingYing	Female	1	2	0	0	0	0
SH	2002	Breeding	DaDi	394	Male	1992	10	Female	YingYing	Female	YueYue	Female	19	0	0	0	0	0
SH	2002	Breeding	DaDi	394	Male	1992	10	Female	YingYing	Female	YueYue	Female	1	0	0	0	0	5
SH	2002	Breeding	DaDi	394	Male	1992	10	Female	YingYing	Female	YueYue	Female	15	0	0	0	0	0
SH	2002	Breeding	DaDi	394	Male	1992	10	Female	YingYing	Female	YueYue	Female	0	0	0	0	0	0
SH	2002	Breeding	DaDi	394	Male	1992	10	Female	YingYing	Female	YueYue	Female	0	0	0	0	0	0
SH	2002	Breeding	DaDi	394	Male	1992	10	Female	YingYing	Female	YueYue	Female	1	0	0	0	0	0
SH	2002	Breeding	DaDi	394	Male	1992	10	Female	YingYing	Female	YueYue	Female	1	0	0	2	0	10
SH	2002	Breeding	DaDi	394	Male	1992	10	Female	YingYing	Female	YueYue	Female	0	0	0	2	0	0
SH	2002	Breeding	DaDi	394	Male	1992	10	Female	YingYing	Female	YueYue	Female	0	0	0	0	0	0
SH	2002	Breeding	DaDi	394	Male	1992	10	Female	YingYing	Female	YueYue	Female	0	0	0	1	0	0
STACI	2002	Nonbreeding	DaDi	394	Male	1992	10	None	NA	NA	NA	NA	22	0	0	0	0	1
STACI	2002	Nonbreeding	DaDi	394	Male	1992	10	None	NA	NA	NA	NA	0	0	0	0	0	0
STACI	2002	Nonbreeding	DaDi	394	Male	1992	10	None	NA	NA	NA	NA	0	0	0	0	0	0
STACI	2003	Breeding	DaDi	394	Male	1992	11	Female	LeiLei	Female	NA	NA	0	0	0	0	0	0
STACI	2003	Breeding	DaDi	394	Male	1992	11	Female	LeiLei	Female	NA	NA	0	0	0	0	0	0
STACI	2003	Breeding	DaDi	394	Male	1992	11	Female	LeiLei	Female	NA	NA	0	0	0	0	0	0
STACI	2003	Breeding	DaDi	394	Male	1992	11	Female	LeiLei	Female	NA	NA	33	0	0	0	0	0
STACI	2003	Breeding	DaDi	394	Male	1992	11	Female	LeiLei	Female	NA	NA	1	0	0	0	0	0
SAW	2003	Breeding	DaDi	394	Male	1992	11	Female	LeiLei	Female	NA	NA	0	0	0	0	0	0
SAW	2003	Breeding	DaDi	394	Male	1992	11	Female	LeiLei	Female	NA	NA	0	0	0	0	0	0
SAW	2003	Breeding	DaDi	394	Male	1992	11	Female	LeiLei	Female	NA	NA	16	0	0	0	0	0
SAW	2003	Breeding	DaDi	394	Male	1992	11	Female	LeiLei	Female	NA	NA	0	0	0	0	0	0
SAW	2003	Breeding	DaDi	394	Male	1992	11	Female	LeiLei	Female	NA	NA	0	0	0	0	0	0
SAW	2003	Breeding	DaDi	394	Male	1992	11	Female	No21	Female	NA	NA	0	0	0	0	0	0
SAW	2003	Breeding	DaDi	394	Male	1992	11	Female	NA	NA	No1	Female	0	0	0	0	0	0
SAW	2003	Breeding	DaDi	394	Male	1992	11	Female	NA	NA	No1	Female	0	0	0	3	0	8
SAW	2003	Breeding	DaDi	394	Male	1992	11	Female	NA	NA	No1	Female	10	0	0	0	0	0
SAW	2003	Breeding	DaDi	394	Male	1992	11	Female	NA	NA	No1	Female	0	0	0	0	0	0
SAW	2003	Breeding	DaDi	394	Male	1992	11	Female	NA	NA	No1	Female	0	0	0	1	0	0
SAW	2003	Breeding	DaDi	394	Male	1992	11	Female	NA	NA	No1	Female	4	0	0	0	0	0
SAW	2003	Breeding	DaDi	394	Male	1992	11	Female	NA	NA	YueYue	Female	8	0	0	0	0	0
SAW	2003	Breeding	DaDi	394	Male	1992	11	Female	NA	NA	YueYue	Female	8	0	0	0	0	0
SAW	2003	Breeding	DaDi	394	Male	1992	11	Female	NA	NA	YueYue	Female	0	0	0	0	0	0
SAW	2003	Breeding	DaDi	394	Male	1992	11	Female	NA	NA	YueYue	Female	7	0	0	0	0	0
SAW	2003	Breeding	DaDi	394	Male	1992	11	Female	NA	NA	YueYue	Female	2	0	0	0	0	0
SAW	2003	Breeding	DaDi	394	Male	1992	11	Female	NA	NA	YueYue	Female	7	0	0	0	0	0
SAW	2003	Breeding	DaDi	394	Male	1992	11	Female	NA	NA	YueYue	Female	4	0	0	0	0	7
STACI	2003	Breeding	DaDi	394	Male	1992	11	Female	NA	NA	YueYue	Female	4	0	0	0	0	7
SAW	2003	Breeding	DaDi	394	Male	1992	11	Female	NA	NA	YueYue	Female	0	0	0	0	0	0
STACI	2003	Breeding	DaDi	394	Male	1992	11	Female	NA	NA	YueYue	Female	0	0	0	0	0	0
STACI	2003	Breeding	DaDi	394	Male	1992	11	None	NA	NA	NA	NA	0	0	0	0	0	0
STACI	2003	Breeding	DaDi	394	Male	1992	11	None	NA	NA	NA	NA	0	0	0	0	0	0
SAW	2003	Breeding	DaDi	394	Male	1992	11	None	NA	NA	NA	NA	0	0	0	0	0	0
STACI	2003	Breeding	DaDi	394	Male	1992	11	None	NA	NA	NA	NA	2	0	0	0	0	0
RRS	1999	Breeding	DiDi	413	Male	1994	5	Female	FeiFei	Female	BeiXue	Female	23	0	0	0	0	0
RRS	1999	Breeding	DiDi	413	Male	1994	5	Female	FeiFei	Female	BeiXue	Female	32	0	0	0	0	0
RRS	1999	Breeding	DiDi	413	Male	1994	5	Female	No1	Female	BeiXue	Female	4	0	0	0	0	0
AMW	1999	Breeding	DiDi	413	Male	1994	5	Female	No1	Female	BeiXue	Female	0	3	0	0	0	2
RRS	1999	Breeding	DiDi	413	Male	1994	5	Female	ShuangShuang	Female	BeiXue	Female	1	0	0	0	0	0
AMW	1999	Breeding	DiDi	413	Male	1994	5	Female	ShuangShuang	Female	BeiXue	Female	0	0	0	0	0	0
ZX	1999	Breeding	DiDi	413	Male	1994	5	Female	ShuangShuang	Female	BeiXue	Female	0	0	0	0	0	0
AMW	1999	Breeding	DiDi	413	Male	1994	5	Female	BeiXue	Female	NA	NA	28	4	0	0	0	0
RRS	1999	Breeding	DiDi	413	Male	1994	5	Female	BeiXue	Female	NA	NA	30	9	0	0	0	0
AMW	1999	Breeding	DiDi	413	Male	1994	5	Female	BeiXue	Female	NA	NA	8	3	0	0	0	0
RRS	1999	Breeding	DiDi	413	Male	1994	5	Female	BeiXue	Female	NA	NA	20	0	0	0	0	0
ZX	1999	Breeding	DiDi	413	Male	1994	5	Female	ShuangShuang	Female	NA	NA	0	0	0	0	0	0
RRS	1999	Nonbreeding	DiDi	413	Male	1994	5	Male	LongLong	Male	JianJian	Male	0	0	0	0	0	0
RRS	1999	Nonbreeding	DiDi	413	Male	1994	5	Male	LongLong	Male	JianJian	Male	0	0	0	1	0	0
RRS	1999	Nonbreeding	DiDi	413	Male	1994	5	Male	LongLong	Male	JianJian	Male	15	3	0	0	0	0
AR	2000	Breeding	DiDi	413	Male	1994	6	Female	BeiXue	Female	LeiLei	Female	6	0	0	0	0	0
AR	2000	Breeding	DiDi	413	Male	1994	6	Female	BeiXue	Female	LeiLei	Female	3	0	0	0	0	0
AR	2000	Breeding	DiDi	413	Male	1994	6	Male	TianTian	Male	LongLong	Male	3	0	0	0	0	0
AR	2000	Breeding	DiDi	413	Male	1994	6	Male	TianTian	Male	LongLong	Male	24	0	0	0	0	0
AR	2000	Breeding	DiDi	413	Male	1994	6	Male	TianTian	Male	LongLong	Male	0	0	0	0	0	0
AR	2000	Breeding	DiDi	413	Male	1994	6	Male	TianTian	Male	LongLong	Male	0	0	0	0	0	0
AR	2000	Breeding	DiDi	413	Male	1994	6	Male	TianTian	Male	LongLong	Male	0	0	0	0	0	0
AR	2000	Breeding	DiDi	413	Male	1994	6	Male	TianTian	Male	LongLong	Male	8	0	0	0	0	0
AR	2000	Breeding	DiDi	413	Male	1994	6	Male	TianTian	Male	LongLong	Male	4	0	0	0	0	0
AR	2000	Breeding	DiDi	413	Male	1994	6	Male	TianTian	Male	LongLong	Male	0	0	0	1	0	0
AR	2000	Breeding	DiDi	413	Male	1994	6	Male	TianTian	Male	LongLong	Male	0	0	0	0	0	0
AR	2000	Breeding	DiDi	413	Male	1994	6	Male	TianTian	Male	LongLong	Male	0	0	0	0	0	0
CRW	2000	Nonbreeding	DiDi	413	Male	1994	6	Female	YouYou	Female	NA	NA	0	0	0	0	0	0
CRW	2000	Nonbreeding	DiDi	413	Male	1994	6	Female	YouYou	Female	NA	NA	0	0	0	0	0	0
CRW	2000	Nonbreeding	DiDi	413	Male	1994	6	Female	YouYou	Female	NA	NA	3	0	0	0	0	0
CRW	2000	Nonbreeding	DiDi	413	Male	1994	6	Female	YouYou	Female	NA	NA	0	0	0	0	0	0
CRW	2000	Nonbreeding	DiDi	413	Male	1994	6	Female	YouYou	Female	NA	NA	0	0	0	0	0	0
CRW	2000	Nonbreeding	DiDi	413	Male	1994	6	None	NA	NA	NA	NA	0	0	0	0	0	0
JEN	2001	Breeding	DiDi	413	Male	1994	7	Female	FeiFei	Female	NA	NA	0	0	0	0	0	0
JEN	2001	Breeding	DiDi	413	Male	1994	7	Female	GuoGuo	Female	NA	NA	0	0	0	0	0	5
STACI	2001	Breeding	DiDi	413	Male	1994	7	Female	GuoGuo	Female	NA	NA	0	0	0	0	0	0
JEN	2001	Breeding	DiDi	413	Male	1994	7	Female	GuoGuo	Female	NA	NA	5	0	0	0	0	0
JEN	2001	Breeding	DiDi	413	Male	1994	7	Female	GuoGuo	Female	NA	NA	0	0	0	0	0	5
VAL	2001	Breeding	DiDi	413	Male	1994	7	Female	GuoGuo	Female	NA	NA	3	0	0	0	0	0
JEN	2001	Breeding	DiDi	413	Male	1994	7	Female	GuoGuo	Female	NA	NA	0	0	0	0	0	0
JEN	2001	Breeding	DiDi	413	Male	1994	7	Female	GuoGuo	Female	NA	NA	0	0	0	0	0	0
JEN	2001	Breeding	DiDi	413	Male	1994	7	Female	GuoGuo	Female	NA	NA	2	0	0	0	0	0
JEN	2001	Breeding	DiDi	413	Male	1994	7	Female	GuoGuo	Female	NA	NA	4	0	0	0	0	0
JEN	2001	Breeding	DiDi	413	Male	1994	7	Female	GuoGuo	Female	NA	NA	11	0	0	0	0	0
STACI	2001	Breeding	DiDi	413	Male	1994	7	Female	GuoGuo	Female	NA	NA	2	0	0	0	0	0
JEN	2001	Breeding	DiDi	413	Male	1994	7	Female	GuoGuo	Female	NA	NA	4	0	0	0	0	0
STACI	2001	Breeding	DiDi	413	Male	1994	7	Female	GuoGuo	Female	NA	NA	0	0	0	0	0	0
JEN	2001	Breeding	DiDi	413	Male	1994	7	Female	GuoGuo	Female	NA	NA	0	0	0	0	0	0
CRW	2001	Breeding	DiDi	413	Male	1994	7	Female	GuoGuo	Female	NA	NA	35	0	0	0	0	0
MAO	2001	Breeding	DiDi	413	Male	1994	7	Female	GuoGuo	Female	NA	NA	4	0	0	0	0	0
CRW	2001	Breeding	DiDi	413	Male	1994	7	Female	GuoGuo	Female	NA	NA	45	0	0	0	0	0
JEN	2001	Breeding	DiDi	413	Male	1994	7	Female	GuoGuo	Female	NA	NA	11	0	0	0	0	0
JEN	2001	Breeding	DiDi	413	Male	1994	7	Female	GuoGuo	Female	NA	NA	43	0	0	0	0	0
JEN	2001	Breeding	DiDi	413	Male	1994	7	Female	GuoGuo	Female	NA	NA	25	0	0	0	0	0
VAL	2001	Breeding	DiDi	413	Male	1994	7	Female	GuoGuo	Female	NA	NA	8	0	0	0	0	0
JEN	2001	Breeding	DiDi	413	Male	1994	7	Female	GuoGuo	Female	NA	NA	0	0	0	0	0	0
VAL	2001	Breeding	DiDi	413	Male	1994	7	Female	GuoGuo	Female	NA	NA	0	0	0	0	0	10
JEN	2001	Breeding	DiDi	413	Male	1994	7	Female	GuoGuo	Female	NA	NA	4	0	0	0	0	0
VAL	2001	Breeding	DiDi	413	Male	1994	7	Female	GuoGuo	Female	NA	NA	26	0	0	0	0	0
VAL	2001	Breeding	DiDi	413	Male	1994	7	Female	GuoGuo	Female	NA	NA	0	0	0	0	0	0
JEN	2001	Breeding	DiDi	413	Male	1994	7	Female	GuoGuo	Female	NA	NA	0	0	0	0	0	0
JEN	2001	Breeding	DiDi	413	Male	1994	7	Female	GuoGuo	Female	NA	NA	4	0	0	0	0	0
VAL	2001	Breeding	DiDi	413	Male	1994	7	Female	GuoGuo	Female	NA	NA	0	0	0	0	0	0
JEN	2001	Breeding	DiDi	413	Male	1994	7	Female	GuoGuo	Female	NA	NA	29	0	0	0	0	0
VAL	2001	Breeding	DiDi	413	Male	1994	7	Female	GuoGuo	Female	NA	NA	14	0	0	0	0	0
STACI	2001	Breeding	DiDi	413	Male	1994	7	Female	GuoGuo	Female	NA	NA	0	0	0	0	0	0
JEN	2001	Breeding	DiDi	413	Male	1994	7	Female	HongHong	Female	NA	NA	0	0	0	0	0	0
CRW	2001	Breeding	DiDi	413	Male	1994	7	Female	YouYou	Female	NA	NA	14	0	0	0	0	0
CRW	2001	Breeding	DiDi	413	Male	1994	7	Female	YouYou	Female	NA	NA	15	0	0	0	0	0
CRW	2001	Breeding	DiDi	413	Male	1994	7	Female	YouYou	Female	NA	NA	0	0	0	0	0	0
CRW	2001	Breeding	DiDi	413	Male	1994	7	Female	YouYou	Female	NA	NA	12	0	0	0	0	0
MAO	2001	Breeding	DiDi	413	Male	1994	7	Female	MaoMao	Female	YouYou	Female	0	0	0	0	0	0
CRW	2001	Nonbreeding	DiDi	413	Male	1994	7	Female	YouYou	Female	NA	NA	4	0	0	0	0	0
CRW	2001	Nonbreeding	DiDi	413	Male	1994	7	Female	YouYou	Female	NA	NA	0	0	0	0	0	0
SH	2002	Breeding	DiDi	413	Male	1994	8	Female	GuoGuo	Female	NA	NA	0	0	0	0	0	0
SH	2002	Breeding	DiDi	413	Male	1994	8	Female	GuoGuo	Female	NA	NA	0	0	0	0	0	0
SH	2002	Breeding	DiDi	413	Male	1994	8	Female	GuoGuo	Female	NA	NA	34	0	0	0	0	0
SH	2002	Breeding	DiDi	413	Male	1994	8	Female	GuoGuo	Female	NA	NA	0	0	0	0	0	0
SH	2002	Breeding	DiDi	413	Male	1994	8	Female	GuoGuo	Female	NA	NA	0	0	0	0	0	0
SH	2002	Breeding	DiDi	413	Male	1994	8	Female	GuoGuo	Female	NA	NA	0	0	0	0	0	0
SH	2002	Breeding	DiDi	413	Male	1994	8	Female	GuoGuo	Female	NA	NA	12	0	0	0	0	0
SH	2002	Breeding	DiDi	413	Male	1994	8	Female	No20	Female	NA	NA	3	0	0	0	0	0
SH	2002	Breeding	DiDi	413	Male	1994	8	Female	No20	Female	NA	NA	25	0	0	0	0	0
SH	2002	Breeding	DiDi	413	Male	1994	8	Female	No20	Female	NA	NA	19	0	0	0	0	0
SH	2002	Breeding	DiDi	413	Male	1994	8	Female	No20	Female	NA	NA	10	0	0	0	0	0
SH	2002	Breeding	DiDi	413	Male	1994	8	Female	YingYing	Female	NA	NA	0	0	0	0	0	0
SH	2002	Breeding	DiDi	413	Male	1994	8	Female	YueYue	Female	NA	NA	17	0	0	0	0	0
SH	2002	Breeding	DiDi	413	Male	1994	8	Female	YueYue	Female	NA	NA	0	0	0	0	0	0
SH	2002	Breeding	DiDi	413	Male	1994	8	Female	YueYue	Female	NA	NA	9	0	0	0	0	0
SH	2002	Breeding	DiDi	413	Male	1994	8	Female	YueYue	Female	NA	NA	10	0	0	0	0	0
SH	2002	Breeding	DiDi	413	Male	1994	8	Female	YueYue	Female	NA	NA	30	0	0	0	0	0
SH	2002	Breeding	DiDi	413	Male	1994	8	Female	YueYue	Female	NA	NA	6	0	0	0	0	0
SH	2002	Breeding	DiDi	413	Male	1994	8	Female	YueYue	Female	NA	NA	23	0	0	0	0	0
SH	2002	Breeding	DiDi	413	Male	1994	8	Female	YueYue	Female	NA	NA	0	0	0	0	0	0
SH	2002	Breeding	DiDi	413	Male	1994	8	Female	YueYue	Female	NA	NA	38	0	0	0	0	0
SH	2002	Breeding	DiDi	413	Male	1994	8	Female	YueYue	Female	NA	NA	23	0	0	0	0	0
SH	2002	Breeding	DiDi	413	Male	1994	8	Female	YueYue	Female	NA	NA	19	0	0	0	0	0
SH	2002	Breeding	DiDi	413	Male	1994	8	Female	YueYue	Female	NA	NA	11	0	0	0	0	0
SAW	2002	Nonbreeding	DiDi	413	Male	1994	8	Female	NA	NA	HaiZi	Female	0	0	0	0	0	0
SAW	2002	Nonbreeding	DiDi	413	Male	1994	8	Female	NA	NA	HaiZi	Female	0	0	0	0	0	0
SAW	2002	Nonbreeding	DiDi	413	Male	1994	8	None	NA	NA	NA	NA	0	0	0	0	0	0
SAW	2002	Nonbreeding	DiDi	413	Male	1994	8	None	NA	NA	NA	NA	0	0	0	0	0	0
SAW	2002	Nonbreeding	DiDi	413	Male	1994	8	None	NA	NA	NA	NA	0	0	0	0	0	0
SAW	2002	Nonbreeding	DiDi	413	Male	1994	8	None	NA	NA	NA	NA	5	0	0	0	0	0
SAW	2002	Nonbreeding	DiDi	413	Male	1994	8	None	NA	NA	NA	NA	5	0	0	0	0	0
SAW	2003	Breeding	DiDi	413	Male	1994	9	Female	No1	Female	LeiLei	Female	1	0	0	0	0	0
SAW	2003	Breeding	DiDi	413	Male	1994	9	Female	No1	Female	LeiLei	Female	0	0	0	0	0	0
SAW	2003	Breeding	DiDi	413	Male	1994	9	Female	No1	Female	LeiLei	Female	0	0	0	0	0	0
STACI	2003	Breeding	DiDi	413	Male	1994	9	Female	YouYou	Female	LeiLei	Female	12	0	0	0	0	0
STACI	2003	Breeding	DiDi	413	Male	1994	9	Female	YouYou	Female	LeiLei	Female	1	0	0	0	0	0
STACI	2003	Breeding	DiDi	413	Male	1994	9	Female	YouYou	Female	LeiLei	Female	31	0	0	0	0	0
STACI	2003	Breeding	DiDi	413	Male	1994	9	Female	YouYou	Female	LeiLei	Female	3	0	0	0	0	0
STACI	2003	Breeding	DiDi	413	Male	1994	9	Female	YouYou	Female	LeiLei	Female	0	0	0	0	0	0
SAW	2003	Breeding	DiDi	413	Male	1994	9	Female	YouYou	Female	LeiLei	Female	14	0	0	0	0	0
SAW	2003	Breeding	DiDi	413	Male	1994	9	Female	YouYou	Female	LeiLei	Female	5	0	0	0	0	0
SAW	2003	Breeding	DiDi	413	Male	1994	9	Female	YouYou	Female	LeiLei	Female	0	0	0	0	0	0
SAW	2003	Breeding	DiDi	413	Male	1994	9	Female	YouYou	Female	LeiLei	Female	0	0	0	0	0	0
SAW	2003	Breeding	DiDi	413	Male	1994	9	Female	YouYou	Female	LeiLei	Female	1	0	0	0	0	0
SAW	2003	Breeding	DiDi	413	Male	1994	9	Female	YueYue	Female	LeiLei	Female	1	0	0	0	0	0
SAW	2003	Breeding	DiDi	413	Male	1994	9	Female	YueYue	Female	LeiLei	Female	1	0	0	0	0	0
SAW	2003	Breeding	DiDi	413	Male	1994	9	Female	YueYue	Female	LeiLei	Female	0	0	0	0	0	0
SAW	2003	Breeding	DiDi	413	Male	1994	9	Female	YueYue	Female	LeiLei	Female	0	0	0	0	0	0
SAW	2003	Breeding	DiDi	413	Male	1994	9	Female	YueYue	Female	LeiLei	Female	0	0	0	0	0	0
SAW	2003	Breeding	DiDi	413	Male	1994	9	Female	YueYue	Female	LeiLei	Female	0	0	0	0	0	0
SAW	2003	Breeding	DiDi	413	Male	1994	9	Female	YueYue	Female	LeiLei	Female	0	0	0	0	0	0
STACI	2003	Breeding	DiDi	413	Male	1994	9	Female	YueYue	Female	LeiLei	Female	0	0	0	0	0	0
SAW	2003	Breeding	DiDi	413	Male	1994	9	Female	YueYue	Female	LeiLei	Female	0	0	0	0	0	0
STACI	2003	Breeding	DiDi	413	Male	1994	9	Female	YueYue	Female	LeiLei	Female	0	0	0	0	0	0
SAW	2003	Breeding	DiDi	413	Male	1994	9	Female	YueYue	Female	LeiLei	Female	14	0	0	0	0	0
SAW	2003	Breeding	DiDi	413	Male	1994	9	Female	YueYue	Female	LeiLei	Female	14	0	0	0	0	0
SAW	2003	Breeding	DiDi	413	Male	1994	9	Female	YueYue	Female	LeiLei	Female	3	0	0	0	0	0
SAW	2003	Breeding	DiDi	413	Male	1994	9	Female	YueYue	Female	LeiLei	Female	3	0	0	0	0	0
SAW	2003	Breeding	DiDi	413	Male	1994	9	Female	YueYue	Female	LeiLei	Female	6	0	0	0	0	0
SAW	2003	Breeding	DiDi	413	Male	1994	9	Female	YueYue	Female	LeiLei	Female	6	0	0	0	0	0
SAW	2003	Breeding	DiDi	413	Male	1994	9	Female	YueYue	Female	LeiLei	Female	1	0	0	0	0	0
SAW	2003	Breeding	DiDi	413	Male	1994	9	Female	YueYue	Female	LeiLei	Female	1	0	0	0	0	0
SAW	2003	Breeding	DiDi	413	Male	1994	9	Female	YueYue	Female	LeiLei	Female	0	0	0	0	0	5
SAW	2003	Breeding	DiDi	413	Male	1994	9	Female	YueYue	Female	LeiLei	Female	0	0	0	0	0	5
SAW	2003	Breeding	DiDi	413	Male	1994	9	Female	YouYou	Female	No21	Female	28	0	0	0	0	0
SAW	2003	Breeding	DiDi	413	Male	1994	9	Female	YouYou	Female	No21	Female	0	0	0	0	0	0
SAW	2003	Breeding	DiDi	413	Male	1994	9	None	NA	NA	NA	NA	23	0	0	0	0	0
SAW	2003	Breeding	DiDi	413	Male	1994	9	None	NA	NA	NA	NA	1	0	0	0	0	0
SAW	2003	Breeding	DiDi	413	Male	1994	9	None	NA	NA	NA	NA	0	0	0	0	0	8
SAW	2003	Breeding	DiDi	413	Male	1994	9	None	NA	NA	NA	NA	0	0	0	0	0	8
SAW	2003	Breeding	DiDi	413	Male	1994	9	None	NA	NA	NA	NA	0	0	0	0	0	0
SAW	2003	Breeding	DiDi	413	Male	1994	9	None	NA	NA	NA	NA	0	0	0	0	0	0
SH	2002	Breeding	GaoGao	415	Male	1992	10	Female	GuoGuo	Female	Cubs	UNK	35	0	0	0	0	0
SH	2002	Breeding	GaoGao	415	Male	1992	10	Female	GuoGuo	Female	Cubs	UNK	7	0	0	0	0	0
SH	2002	Breeding	GaoGao	415	Male	1992	10	Female	GuoGuo	Female	Cubs	UNK	13	0	0	0	0	0
SH	2002	Breeding	GaoGao	415	Male	1992	10	Female	GuoGuo	Female	Cubs	UNK	1	0	0	0	0	0
SH	2002	Breeding	GaoGao	415	Male	1992	10	Female	GuoGuo	Female	Cubs	UNK	29	0	0	0	0	0
SH	2002	Breeding	GaoGao	415	Male	1992	10	Female	GuoGuo	Female	Cubs	UNK	18	0	0	0	0	0
SH	2002	Breeding	GaoGao	415	Male	1992	10	Female	GuoGuo	Female	Cubs	UNK	28	0	0	0	0	0
SH	2002	Breeding	GaoGao	415	Male	1992	10	Female	GuoGuo	Female	Cubs	UNK	6	0	0	0	0	0
SH	2002	Breeding	GaoGao	415	Male	1992	10	Female	No21	Female	Cubs	UNK	1	0	0	0	0	0
SH	2002	Breeding	GaoGao	415	Male	1992	10	Female	No21	Female	Cubs	UNK	16	0	0	0	0	0
SH	2002	Breeding	GaoGao	415	Male	1992	10	Female	No21	Female	Cubs	UNK	19	0	0	0	0	0
SH	2002	Breeding	GaoGao	415	Male	1992	10	Female	Cubs	NA	GuoGuo	Female	35	0	0	0	0	0
SH	2002	Breeding	GaoGao	415	Male	1992	10	Female	Cubs	NA	GuoGuo	Female	8	0	0	0	0	0
SH	2002	Breeding	GaoGao	415	Male	1992	10	Female	HaiZi	Female	NA	NA	4	0	0	0	0	0
SH	2002	Breeding	GaoGao	415	Male	1992	10	Female	HaiZi	Female	NA	NA	23	0	0	0	0	0
SH	2002	Breeding	GaoGao	415	Male	1992	10	Female	HaiZi	Female	NA	NA	17	0	0	0	0	0
SH	2002	Breeding	GaoGao	415	Male	1992	10	Female	HaiZi	Female	NA	NA	9	0	0	0	0	0
SH	2002	Breeding	GaoGao	415	Male	1992	10	Female	HaiZi	Female	NA	NA	25	0	0	0	0	0
SH	2002	Breeding	GaoGao	415	Male	1992	10	Female	HaiZi	Female	NA	NA	27	0	0	0	0	0
SH	2002	Breeding	GaoGao	415	Male	1992	10	Female	HaiZi	Female	NA	NA	12	0	0	0	0	0
SH	2002	Breeding	GaoGao	415	Male	1992	10	Female	HaiZi	Female	NA	NA	34	0	0	0	0	0
SH	2002	Breeding	GaoGao	415	Male	1992	10	Female	HaiZi	Female	NA	NA	31	0	0	0	0	0
SH	2002	Breeding	GaoGao	415	Male	1992	10	Female	HaiZi	Female	NA	NA	1	0	0	0	0	0
SH	2002	Breeding	GaoGao	415	Male	1992	10	Female	HaiZi	Female	NA	NA	31	0	0	0	0	0
SH	2002	Breeding	GaoGao	415	Male	1992	10	Female	HaiZi	Female	NA	NA	4	0	0	0	0	0
SH	2002	Breeding	GaoGao	415	Male	1992	10	Female	HaiZi	Female	NA	NA	28	0	0	0	0	0
SH	2002	Breeding	GaoGao	415	Male	1992	10	Female	HaiZi	Female	NA	NA	4	0	0	0	0	0
SH	2002	Breeding	GaoGao	415	Male	1992	10	Female	HaiZi	Female	NA	NA	4	0	0	0	0	0
SH	2002	Breeding	GaoGao	415	Male	1992	10	Female	HaiZi	Female	NA	NA	5	0	0	0	0	0
STACI	2002	Nonbreeding	GaoGao	415	Male	1992	10	Female	YueYue	Female	NA	NA	11	0	0	0	0	0
STACI	2002	Nonbreeding	GaoGao	415	Male	1992	10	Female	YueYue	Female	NA	NA	0	0	0	0	0	0
STACI	2002	Nonbreeding	GaoGao	415	Male	1992	10	Female	YueYue	Female	NA	NA	4	0	0	0	0	0
STACI	2002	Nonbreeding	GaoGao	415	Male	1992	10	Female	YueYue	Female	NA	NA	17	0	0	0	0	0
STACI	2002	Nonbreeding	GaoGao	415	Male	1992	10	Female	YueYue	Female	NA	NA	1	0	0	0	0	0
STACI	2002	Nonbreeding	GaoGao	415	Male	1992	10	Female	YueYue	Female	NA	NA	6	0	0	0	0	0
SW	2002	Nonbreeding	GaoGao	415	Male	1992	10	Female	YueYue	Female	NA	NA	1	0	0	0	0	0
STACI	2002	Nonbreeding	GaoGao	415	Male	1992	10	Female	YueYue	Female	NA	NA	1	0	0	0	0	0
STACI	2002	Nonbreeding	GaoGao	415	Male	1992	10	Female	YueYue	Female	NA	NA	1	0	0	0	0	0
STACI	2002	Nonbreeding	GaoGao	415	Male	1992	10	Female	YueYue	Female	NA	NA	15	0	0	0	0	0
STACI	2002	Nonbreeding	GaoGao	415	Male	1992	10	Female	YueYue	Female	NA	NA	2	0	0	0	0	0
STACI	2002	Nonbreeding	GaoGao	415	Male	1992	10	Female	HaiZi	Female	No28	Female	5	0	0	0	0	0
STACI	2002	Nonbreeding	GaoGao	415	Male	1992	10	Female	HaiZi	Female	YueYue	Female	18	0	0	0	0	0
STACI	2002	Nonbreeding	GaoGao	415	Male	1992	10	Female	HaiZi	Female	YueYue	Female	30	0	0	0	0	0
STACI	2002	Nonbreeding	GaoGao	415	Male	1992	10	None	NA	NA	NA	NA	40	0	0	0	0	0
STACI	2002	Nonbreeding	GaoGao	415	Male	1992	10	None	NA	NA	NA	NA	10	0	0	0	0	0
WU	2003	Breeding	GuGu	496	Male	1999	4	None	NA	NA	NA	NA	0	0	0	0	0	0
ZX	2003	Breeding	GuGu	496	Male	1999	4	None	NA	NA	NA	NA	0	0	0	0	0	0
WU	2003	Breeding	GuGu	496	Male	1999	4	None	NA	NA	NA	NA	0	0	5	0	0	0
WU	2003	Breeding	GuGu	496	Male	1999	4	None	NA	NA	NA	NA	0	0	0	0	0	0
JEN	2001	Breeding	LinLin	455	Male	1997	4	Female	YouYou	Female	NA	NA	2	0	0	0	0	0
STACI	2001	Breeding	LinLin	455	Male	1997	4	Female	YouYou	Female	NA	NA	0	0	0	0	0	0
VAL	2001	Breeding	LinLin	455	Male	1997	4	Female	YouYou	Female	NA	NA	10	0	0	0	0	0
VAL	2001	Breeding	LinLin	455	Male	1997	4	Female	YouYou	Female	NA	NA	16	0	0	0	0	0
VAL	2001	Breeding	LinLin	455	Male	1997	4	Female	YouYou	Female	NA	NA	4	0	0	0	0	0
VAL	2001	Breeding	LinLin	455	Male	1997	4	Female	YouYou	Female	NA	NA	5	0	0	0	0	0
STACI	2001	Breeding	LinLin	455	Male	1997	4	Female	NA	NA	YueYue	Female	1	0	0	0	0	0
STACI	2001	Breeding	LinLin	455	Male	1997	4	Female	NA	NA	YueYue	Female	0	0	0	0	0	0
SAW	2002	Nonbreeding	LinLin	455	Male	1997	5	Female	NA	NA	No20	Female	6	3	0	0	0	0
SAW	2002	Nonbreeding	Linlin	455	Male	1997	5	Female	NA	NA	No20	Female	6	3	0	0	0	0
SAW	2002	Nonbreeding	LinLin	455	Male	1997	5	Female	NA	NA	No20	Female	4	0	0	0	0	0
SAW	2002	Nonbreeding	LinLin	455	Male	1997	5	Female	NA	NA	No20	Female	4	0	0	0	0	0
SAW	2003	Breeding	LinLin	455	Male	1997	6	Female	XiXi	Female	FeiFei	Female	0	0	0	0	0	0
STACI	2003	Breeding	LinLin	455	Male	1997	6	Female	XiXi	Female	FeiFei	Female	0	0	0	0	0	0
SAW	2003	Breeding	LinLin	455	Male	1997	6	Female	XiXi	Female	FeiFei	Female	0	0	6	27	0	0
STACI	2003	Breeding	LinLin	455	Male	1997	6	Female	XiXi	Female	FeiFei	Female	0	0	6	27	0	0
SAW	2003	Breeding	LinLin	455	Male	1997	6	Female	XiXi	Female	FeiFei	Female	0	0	0	0	0	0
STACI	2003	Breeding	LinLin	455	Male	1997	6	Female	XiXi	Female	FeiFei	Female	0	0	0	0	0	0
SAW	2003	Breeding	LinLin	455	Male	1997	6	Female	XiXi	Female	FeiFei	Female	0	0	0	0	0	0
STACI	2003	Breeding	LinLin	455	Male	1997	6	Female	XiXi	Female	FeiFei	Female	0	0	0	0	0	0
SAW	2003	Breeding	LinLin	455	Male	1997	6	Female	XiXi	Female	FeiFei	Female	0	0	0	0	0	0
STACI	2003	Breeding	LinLin	455	Male	1997	6	Female	XiXi	Female	FeiFei	Female	0	0	0	0	0	0
STACI	2003	Breeding	LinLin	455	Male	1997	6	Female	GongZhu	Female	GuoGuo	Female	0	0	0	2	0	0
STACI	2003	Breeding	LinLin	455	Male	1997	6	Female	GongZhu	Female	GuoGuo	Female	11	0	0	23	0	0
STACI	2003	Breeding	LinLin	455	Male	1997	6	Female	GongZhu	Female	GuoGuo	Female	0	0	0	0	0	0
STACI	2003	Breeding	LinLin	455	Male	1997	6	Female	GongZhu	Female	GuoGuo	Female	0	0	0	2	0	0
STACI	2003	Breeding	LinLin	455	Male	1997	6	Female	GongZhu	Female	GuoGuo	Female	0	0	0	0	0	0
STACI	2003	Breeding	LinLin	455	Male	1997	6	Female	GongZhu	Female	GuoGuo	Female	0	0	0	0	0	0
STACI	2003	Breeding	LinLin	455	Male	1997	6	Female	GongZhu	Female	GuoGuo	Female	0	0	0	8	0	0
STACI	2003	Breeding	LinLin	455	Male	1997	6	Female	GongZhu	Female	GuoGuo	Female	0	0	0	0	0	0
STACI	2003	Breeding	LinLin	455	Male	1997	6	Female	GongZhu	Female	GuoGuo	Female	0	0	0	1	0	7
SAW	2003	Breeding	LinLin	455	Male	1997	6	Female	GongZhu	Female	GuoGuo	Female	0	0	0	5	0	0
SAW	2003	Breeding	LinLin	455	Male	1997	6	Female	GongZhu	Female	GuoGuo	Female	0	0	1	3	0	0
SAW	2003	Breeding	LinLin	455	Male	1997	6	Female	GongZhu	Female	GuoGuo	Female	0	0	0	0	0	0
SAW	2003	Breeding	LinLin	455	Male	1997	6	Female	GongZhu	Female	GuoGuo	Female	0	0	0	0	0	0
SAW	2003	Breeding	LinLin	455	Male	1997	6	Female	No1	Female	GuoGuo	Female	23	0	0	0	0	0
STACI	2003	Breeding	LinLin	455	Male	1997	6	Female	No1	Female	GuoGuo	Female	7	0	0	0	0	0
SAW	2003	Breeding	LinLin	455	Male	1997	6	Female	No1	Female	GuoGuo	Female	12	0	0	0	0	0
SAW	2003	Breeding	LinLin	455	Male	1997	6	Female	No1	Female	GuoGuo	Female	6	0	0	0	0	0
SAW	2003	Breeding	LinLin	455	Male	1997	6	Female	No1	Female	GuoGuo	Female	6	0	0	0	0	0
SAW	2003	Breeding	LinLin	455	Male	1997	6	Female	No1	Female	GuoGuo	Female	0	0	0	0	0	0
SAW	2003	Breeding	LinLin	455	Male	1997	6	Female	No1	Female	GuoGuo	Female	10	0	0	0	0	0
SAW	2003	Breeding	LinLin	455	Male	1997	6	Female	No1	Female	GuoGuo	Female	1	0	0	0	0	0
SAW	2003	Breeding	LinLin	455	Male	1997	6	Female	No1	Female	GuoGuo	Female	18	0	0	0	0	0
SAW	2003	Breeding	LinLin	455	Male	1997	6	Female	YueYue	Female	NA	NA	0	0	0	2	0	0
SAW	2003	Breeding	LinLin	455	Male	1997	6	Female	YueYue	Female	NA	NA	0	0	0	0	0	0
SAW	2003	Breeding	LinLin	455	Male	1997	6	Female	YueYue	Female	No21	Female	0	0	0	0	0	0
SAW	2003	Breeding	LinLin	455	Male	1997	6	Female	YueYue	Female	No21	Female	0	0	0	0	0	0
SAW	2003	Breeding	LinLin	455	Male	1997	6	Female	FeiFei	Female	XiXi	Female	0	0	0	1	0	0
SAW	2003	Breeding	LinLin	455	Male	1997	6	Female	FeiFei	Female	XiXi	Female	0	0	0	1	0	0
SAW	2003	Breeding	LinLin	455	Male	1997	6	Female	FeiFei	Female	XiXi	Female	0	0	0	0	0	0
STACI	2003	Breeding	LinLin	455	Male	1997	6	Female	FeiFei	Female	XiXi	Female	0	0	0	0	0	0
SAW	2003	Breeding	LinLin	455	Male	1997	6	Female	FeiFei	Female	XiXi	Female	0	0	0	1	0	0
STACI	2003	Breeding	LinLin	455	Male	1997	6	Female	FeiFei	Female	XiXi	Female	0	0	0	1	0	0
SAW	2003	Breeding	LinLin	455	Male	1997	6	Female	FeiFei	Female	XiXi	Female	0	0	0	1	0	0
STACI	2003	Breeding	LinLin	455	Male	1997	6	Female	FeiFei	Female	XiXi	Female	0	0	0	1	0	0
SAW	2003	Breeding	LinLin	455	Male	1997	6	Female	No1	Female	XiXi	Female	0	0	0	1	0	0
SAW	2003	Breeding	LinLin	455	Male	1997	6	Female	GongZhu	Female	YingYing	Female	0	0	0	1	0	0
SAW	2003	Breeding	LinLin	455	Male	1997	6	Female	No1	Female	YouYou	Female	0	0	0	1	0	0
SAW	2003	Breeding	LinLin	455	Male	1997	6	None	NA	NA	NA	NA	0	0	0	6	0	0
SAW	2003	Breeding	LinLIn	455	Male	1997	6	None	NA	NA	NA	NA	3	0	0	0	0	0
SAW	2003	Breeding	LinLin	455	Male	1997	6	None	NA	NA	NA	NA	7	0	0	0	0	0
SAW	2003	Breeding	LinLIn	455	Male	1997	6	None	NA	NA	NA	NA	25	0	0	0	0	0
SAW	2003	Breeding	LinLin	455	Male	1997	6	None	NA	NA	NA	NA	17	0	0	0	0	0
SAW	2003	Breeding	LinLin	455	Male	1997	6	None	NA	NA	NA	NA	0	6	0	0	0	0
RRS	1998	Breeding	LinNan	298	Male	1984	14	Female	No22	Female	NA	NA	4	0	0	0	0	0
RRS	1998	Breeding	LinNan	298	Male	1984	14	Female	No22	Female	NA	NA	0	0	0	0	0	0
RRS	1998	Breeding	LinNan	298	Male	1984	14	Female	No22	Female	NA	NA	6	0	0	0	0	0
LMC	1998	Breeding	LinNan	298	Male	1984	14	Male	ZhuangZhuang	Male	NA	NA	0	0	0	0	0	0
RRS	1998	Breeding	LinNan	298	Male	1984	14	None	NA	NA	NA	NA	0	0	0	0	0	0
LMC	1998	Breeding	LinNan	298	Male	1984	14	None	NA	NA	NA	NA	0	0	0	0	0	0
LMC	1998	Breeding	LinNan	298	Male	1984	14	None	NA	NA	NA	NA	0	0	0	0	0	0
LMC	1998	Breeding	LinNan	298	Male	1984	14	None	NA	NA	NA	NA	0	0	0	0	0	0
LMC	1998	Breeding	LinNan	298	Male	1984	14	None	NA	NA	NA	NA	0	0	0	0	0	0
RRS	1998	Nonbreeding	LinNan	298	Male	1984	14	None	NA	NA	NA	NA	0	0	0	0	0	0
AMW	1999	Breeding	LinNan	298	Male	1984	15	Female	FeiFei	Female	NA	NA	0	0	0	0	0	0
AMW	1999	Breeding	LinNan	298	Male	1984	15	Female	FeiFei	Female	NA	NA	2	0	0	0	0	1
AMW	1999	Breeding	LinNan	298	Male	1984	15	Female	FeiFei	Female	No20	Female	45	0	0	0	0	0
RRS	1999	Nonbreeding	LinNan	298	Male	1984	15	Male	JianJian	Male	NA	NA	1	0	0	0	0	0
RRS	1999	Nonbreeding	LinNan	298	Male	1984	15	Male	JianJian	Male	NA	NA	0	0	0	0	0	0
RRS	1999	Nonbreeding	LinNan	298	Male	1984	15	Male	JianJian	Male	NA	NA	0	0	0	0	0	0
RRS	1999	Nonbreeding	LinNan	298	Male	1984	15	Male	JianJian	Male	NA	NA	0	0	0	0	0	0
RRS	1999	Nonbreeding	LinNan	298	Male	1984	15	Male	JianJian	Male	NA	NA	3	0	0	0	0	0
AR	2000	Breeding	LinNan	298	Male	1984	16	Female	ShuangShuang	Female	LeiLei	Female	0	0	0	0	0	0
AR	2000	Breeding	LinNan	298	Male	1984	16	Female	ShuangShuang	Female	LeiLei	Female	0	0	0	0	0	0
AR	2000	Breeding	LinNan	298	Male	1984	16	Female	ShuangShuang	Female	LeiLei	Female	0	0	0	0	0	0
AR	2000	Breeding	LinNan	298	Male	1984	16	Female	ShuangShuang	Female	LeiLei	Female	19	0	0	0	0	0
AR	2000	Breeding	LinNan	298	Male	1984	16	Female	ShuangShuang	Female	LeiLei	Female	0	0	0	0	0	0
AR	2000	Breeding	LinNan	298	Male	1984	16	Female	ShuangShuang	Female	LeiLei	Female	0	0	0	0	0	0
AR	2000	Breeding	LinNan	298	Male	1984	16	Female	ShuangShuang	Female	LeiLei	Female	0	0	0	0	0	0
AR	2000	Breeding	LinNan	298	Male	1984	16	Female	ShuangShuang	Female	LeiLei	Female	5	0	0	0	0	0
AR	2000	Breeding	LinNan	298	Male	1984	16	Female	LeiLei	Female	NA	NA	0	0	0	0	0	0
RRS	1999	Breeding	LongLong	433	Male	1995	4	Female	JinZhu	Female	NA	NA	2	0	0	0	0	0
AR	2000	Breeding	LongLong	433	Male	1995	5	Male	LinLin	Male	NA	NA	0	0	0	0	0	0
SAW	2002	Nonbreeding	LongLong	433	Male	1995	7	Female	HaiZi	Female	YueYue	Female	0	0	0	0	0	0
STACI	2002	Nonbreeding	LongLong	433	Male	1995	7	Female	HaiZi	Female	YueYue	Female	0	0	0	0	0	0
ZX	2003	Breeding	LuLu	503	Male	1999	4	Male	NA	NA	FuFu	Male	0	0	0	0	0	0
TAN	2003	Breeding	LuLu	503	Male	1999	4	Male	NA	NA	FuFu	Male	0	0	0	0	0	0
TAN	2003	Breeding	LuLu	503	Male	1999	4	Male	NA	NA	FuFu	Male	0	0	0	0	0	0
TAN	2003	Breeding	LuLu	503	Male	1999	4	Male	NA	NA	FuFu	Male	0	0	0	0	0	0
WU	2003	Breeding	LuLu	503	Male	1999	4	None	NA	NA	NA	NA	0	0	1	0	0	0
WU	2003	Breeding	LuLu	503	Male	1999	4	None	NA	NA	NA	NA	0	0	0	0	0	0
ZX/WU	2003	Breeding	LuLu	503	Male	1999	4	None	NA	NA	NA	NA	0	0	0	0	0	0
WU	2003	Breeding	LuLu	503	Male	1999	4	None	NA	NA	NA	NA	0	0	0	0	0	0
WU	2003	Breeding	LuLu	503	Male	1999	4	None	NA	NA	NA	NA	0	0	1	0	0	0
LMC	1998	Breeding	PanPan	308	Male	1985	13	Female	No20	Female	BeiXue	Female	23	0	0	0	0	0
RRS	1998	Breeding	PanPan	308	Male	1985	13	Female	JiaJia	Female	NA	NA	19	0	0	0	0	0
LMC	1998	Breeding	PanPan	308	Male	1985	13	Female	JiaJia	Female	NA	NA	10	0	0	0	0	0
LMC	1998	Breeding	PanPan	308	Male	1985	13	Female	JiaJia	Female	NA	NA	14	0	0	0	0	0
LMC	1998	Breeding	PanPan	308	Male	1985	13	Female	No20	Female	No1	Female	2	0	0	0	0	0
RRS	1998	Breeding	PanPan	308	Male	1985	13	Female	No20	Female	No1	Female	29	0	0	0	0	0
RRS	1998	Breeding	PanPan	308	Male	1985	13	Female	No20	Female	No1	Female	13	0	0	0	0	0
RRS	1998	Breeding	PanPan	308	Male	1985	13	Female	YingYing	Female	No1	Female	26	0	0	0	0	0
RRS	1998	Breeding	PanPan	308	Male	1985	13	Female	BeiXue	Female	No20	Female	0	0	0	0	0	0
LMC	1998	Breeding	PanPan	308	Male	1985	13	Female	ShuangShuang	Female	YueYue	Female	15	0	0	0	0	0
RRS	1998	Breeding	PanPan	308	Male	1985	13	Female	ShuangShuang	Female	YueYue	Female	3	0	0	0	0	0
RRS	1998	Nonbreeding	PanPan	308	Male	1985	13	Female	No21	Female	DongDong	Female	6	0	0	0	0	0
RRS	1998	Nonbreeding	PanPan	308	Male	1985	13	Female	YueYue	Female	DongDong	Female	0	0	0	0	0	0
AMW	1999	Breeding	PanPan	308	Male	1985	14	Female	DongDong	Female	NA	NA	19	0	0	0	0	0
AMW	1999	Breeding	PanPan	308	Male	1985	14	Female	LeiLei	Female	NA	NA	10	0	0	0	0	0
AMW	1999	Breeding	PanPan	308	Male	1985	14	Female	LeiLei	Female	NA	NA	0	0	0	0	0	0
AMW	1999	Breeding	PanPan	308	Male	1985	14	Female	No28	Female	NA	NA	4	0	0	0	0	0
AMW	1999	Breeding	PanPan	308	Male	1985	14	Female	No28	Female	NA	NA	1	0	0	0	0	0
SH	2000	Nonbreeding	PanPan	308	Male	1985	15	Female	No21	Female	NA	NA	0	0	0	0	0	0
SH	2000	Nonbreeding	PanPan	308	Male	1985	15	Female	No21	Female	NA	NA	0	0	0	0	0	0
SH	2000	Nonbreeding	PanPan	308	Male	1985	15	Female	No21	Female	NA	NA	0	0	0	0	0	0
SH	2000	Nonbreeding	PanPan	308	Male	1985	15	Female	No21	Female	NA	NA	0	0	0	0	0	0
SH	2000	Nonbreeding	PanPan	308	Male	1985	15	Female	No21	Female	NA	NA	0	0	0	0	0	0
SH	2000	Nonbreeding	PanPan	308	Male	1985	15	Female	No21	Female	NA	NA	10	0	5	0	1	0
SH	2000	Nonbreeding	PanPan	308	Male	1985	15	Female	No21	Female	NA	NA	0	0	0	0	0	0
SH	2000	Nonbreeding	PanPan	308	Male	1985	15	Female	No21	Female	NA	NA	0	0	0	0	0	0
SH	2000	Nonbreeding	PanPan	308	Male	1985	15	Male	LinLin	Male	NA	NA	2	0	0	0	0	0
CRW	2000	Nonbreeding	PanPan	308	Male	1985	15	Male	LinLin	Male	NA	NA	16	0	0	0	0	0
SH	2000	Nonbreeding	PanPan	308	Male	1985	15	Male	LinLin	Male	NA	NA	0	0	0	0	0	0
CRW	2000	Nonbreeding	PanPan	308	Male	1985	15	Male	LinLin	Male	NA	NA	27	0	0	0	0	0
SH	2000	Nonbreeding	PanPan	308	Male	1985	15	Male	LinLin	Male	NA	NA	0	0	0	0	0	0
SH	2000	Nonbreeding	PanPan	308	Male	1985	15	Male	LinLin	Male	NA	NA	1	0	0	0	0	0
CRW	2000	Nonbreeding	PanPan	308	Male	1985	15	Male	LinLin	Male	NA	NA	0	0	0	0	0	0
CRW	2000	Nonbreeding	PanPan	308	Male	1985	15	Male	LinLin	Male	NA	NA	0	0	0	0	0	0
SH	2000	Nonbreeding	PanPan	308	Male	1985	15	None	NA	NA	NA	NA	0	0	0	0	0	0
SH	2000	Nonbreeding	PanPan	308	Male	1985	15	None	NA	NA	NA	NA	0	0	0	0	0	0
SH	2000	Nonbreeding	PanPan	308	Male	1985	15	None	NA	NA	NA	NA	0	0	0	0	0	0
SH	2000	Nonbreeding	PanPan	308	Male	1985	15	None	NA	NA	NA	NA	0	0	0	0	0	0
VAL	2001	Breeding	PanPan	308	Male	1985	16	Female	BeiXue	Female	FeiFei	Female	0	0	0	0	0	0
VAL	2001	Breeding	PanPan	308	Male	1985	16	Female	BeiXue	Female	FeiFei	Female	25	0	0	0	0	0
VAL	2001	Breeding	PanPan	308	Male	1985	16	Female	BeiXue	Female	FeiFei	Female	17	0	0	0	0	1
JEN	2001	Breeding	PanPan	308	Male	1985	16	Female	BeiXue	Female	GuoGuo	Female	36	0	0	0	0	0
VAL	2001	Breeding	PanPan	308	Male	1985	16	Female	No21	Female	GuoGuo	Female	26	0	0	0	0	0
JEN	2001	Breeding	PanPan	308	Male	1985	16	Female	No21	Female	GuoGuo	Female	0	0	0	0	0	0
JEN	2001	Breeding	PanPan	308	Male	1985	16	Female	No21	Female	GuoGuo	Female	29	0	0	0	0	0
VAL	2001	Breeding	PanPan	308	Male	1985	16	Female	No21	Female	GuoGuo	Female	7	0	0	0	0	0
JEN	2001	Breeding	PanPan	308	Male	1985	16	Female	No21	Female	GuoGuo	Female	0	0	0	0	0	0
STACI	2001	Breeding	PanPan	308	Male	1985	16	Female	No21	Female	GuoGuo	Female	0	0	0	0	0	0
VAL	2001	Breeding	PanPan	308	Male	1985	16	Female	No21	Female	GuoGuo	Female	31	0	0	0	0	0
STACI	2001	Breeding	PanPan	308	Male	1985	16	Female	No21	Female	GuoGuo	Female	0	0	0	0	0	0
STACI	2001	Breeding	PanPan	308	Male	1985	16	Female	No21	Female	GuoGuo	Female	0	0	0	0	0	0
VAL	2001	Breeding	PanPan	308	Male	1985	16	Female	No21	Female	GuoGuo	Female	20	0	0	0	0	0
JEN	2001	Breeding	PanPan	308	Male	1985	16	Female	No21	Female	GuoGuo	Female	32	0	0	0	0	0
STACI	2001	Breeding	PanPan	308	Male	1985	16	Female	No21	Female	GuoGuo	Female	5	0	0	0	0	0
MAO	2001	Breeding	PanPan	308	Male	1985	16	Female	No21	Female	GuoGuo	Female	0	0	0	0	0	0
JEN	2001	Breeding	PanPan	308	Male	1985	16	Female	No21	Female	GuoGuo	Female	13	0	0	0	0	0
JEN	2001	Breeding	PanPan	308	Male	1985	16	Female	No21	Female	GuoGuo	Female	0	0	0	0	0	0
JEN	2001	Breeding	PanPan	308	Male	1985	16	Female	No21	Female	GuoGuo	Female	5	0	0	0	0	0
VAL	2001	Breeding	PanPan	308	Male	1985	16	Female	No21	Female	GuoGuo	Female	13	0	0	0	0	0
STACI	2001	Breeding	PanPan	308	Male	1985	16	Female	No21	Female	GuoGuo	Female	21	0	0	0	0	0
STACI	2001	Breeding	PanPan	308	Male	1985	16	Female	No21	Female	GuoGuo	Female	0	0	0	0	0	0
STACI	2001	Breeding	PanPan	308	Male	1985	16	Female	No21	Female	GuoGuo	Female	18	0	0	0	0	0
JEN	2001	Breeding	PanPan	308	Male	1985	16	Female	No21	Female	GuoGuo	Female	0	0	0	0	0	0
JEN	2001	Breeding	PanPan	308	Male	1985	16	Female	No21	Female	GuoGuo	Female	42	0	0	0	0	0
VAL	2001	Breeding	PanPan	308	Male	1985	16	Female	BeiXue	Female	HongHong	Female	14	0	0	0	0	0
JEN	2001	Breeding	PanPan	308	Male	1985	16	Female	BeiXue	Female	HongHong	Female	0	0	0	0	0	0
JEN	2001	Breeding	PanPan	308	Male	1985	16	Female	BeiXue	Female	HongHong	Female	0	0	0	0	0	0
CRW	2001	Breeding	PanPan	308	Male	1985	16	Male	LinLin	Male	NA	NA	0	0	0	0	0	0
CRW	2001	Nonbreeding	PanPan	308	Male	1985	16	Male	LinLin	Male	NA	NA	0	0	0	0	0	0
CRW	2001	Nonbreeding	PanPan	308	Male	1985	16	Male	LinLin	Male	NA	NA	0	0	0	0	0	0
SH	2002	Breeding	PanPan	308	Male	1985	17	Female	No21	Female	HaiZi	Female	37	0	0	0	0	0
SH	2002	Breeding	PanPan	308	Male	1985	17	Female	No21	Female	HaiZi	Female	18	0	0	0	0	0
SH	2002	Breeding	PanPan	308	Male	1985	17	Female	No21	Female	HaiZi	Female	32	0	0	0	0	0
SH	2002	Breeding	PanPan	308	Male	1985	17	Female	No21	Female	HaiZi	Female	34	0	0	0	0	0
SH	2002	Breeding	PanPan	308	Male	1985	17	Female	No21	Female	HaiZi	Female	28	0	0	0	0	0
SH	2002	Breeding	PanPan	308	Male	1985	17	Female	No21	Female	HaiZi	Female	42	0	0	0	0	0
SH	2002	Breeding	PanPan	308	Male	1985	17	Female	No21	Female	HaiZi	Female	4	0	0	0	0	0
SH	2002	Breeding	PanPan	308	Male	1985	17	Female	No21	Female	HaiZi	Female	17	0	0	0	0	0
SH	2002	Breeding	PanPan	308	Male	1985	17	Female	No21	Female	HaiZi	Female	24	0	0	0	0	0
SH	2002	Breeding	PanPan	308	Male	1985	17	Female	GuoGuo	Female	NA	NA	2	0	0	0	0	0
SH	2002	Breeding	PanPan	308	Male	1985	17	Female	GuoGuo	Female	NA	NA	4	0	0	0	0	0
SH	2002	Breeding	PanPan	308	Male	1985	17	Female	GuoGuo	Female	NA	NA	13	0	0	0	0	0
SH	2002	Breeding	PanPan	308	Male	1985	17	Female	GuoGuo	Female	NA	NA	18	0	0	0	0	0
SH	2002	Breeding	PanPan	308	Male	1985	17	Female	GuoGuo	Female	NA	NA	12	0	0	0	0	0
SH	2002	Breeding	PanPan	308	Male	1985	17	Female	GuoGuo	Female	NA	NA	0	0	0	0	0	0
SH	2002	Breeding	PanPan	308	Male	1985	17	Female	GuoGuo	Female	NA	NA	1	0	0	0	0	0
SH	2002	Breeding	PanPan	308	Male	1985	17	Female	LeiLei	Female	NA	NA	4	0	0	0	0	0
SH	2002	Breeding	PanPan	308	Male	1985	17	Female	LeiLei	Female	NA	NA	0	0	0	0	0	0
SH	2002	Breeding	PanPan	308	Male	1985	17	Female	LeiLei	Female	NA	NA	0	0	0	0	0	0
SH	2002	Breeding	PanPan	308	Male	1985	17	Female	YingYing	Female	NA	NA	0	0	0	0	0	0
SH	2002	Breeding	PanPan	308	Male	1985	17	Female	YingYing	Female	NA	NA	10	0	0	0	0	0
SH	2002	Breeding	PanPan	308	Male	1985	17	Female	YingYing	Female	NA	NA	18	0	0	0	0	0
SH	2002	Breeding	PanPan	308	Male	1985	17	Female	YingYing	Female	NA	NA	6	0	0	0	0	0
SH	2002	Breeding	PanPan	308	Male	1985	17	Female	YingYing	Female	NA	NA	3	0	0	0	0	0
SH	2002	Breeding	PanPan	308	Male	1985	17	Female	YingYing	Female	NA	NA	8	0	0	0	0	0
SH	2002	Breeding	PanPan	308	Male	1985	17	Female	YingYing	Female	NA	NA	4	0	0	0	0	0
SH	2002	Breeding	PanPan	308	Male	1985	17	Female	YingYing	Female	NA	NA	2	0	0	0	0	0
SH	2002	Breeding	PanPan	308	Male	1985	17	Female	YingYing	Female	NA	NA	18	0	0	0	0	0
SH	2002	Breeding	PanPan	308	Male	1985	17	Female	YingYing	Female	NA	NA	0	0	0	0	0	0
SH	2002	Breeding	PanPan	308	Male	1985	17	Female	YingYing	Female	NA	NA	19	0	0	0	0	0
SH	2002	Breeding	PanPan	308	Male	1985	17	Female	YingYing	Female	NA	NA	8	0	0	0	0	0
SH	2002	Breeding	PanPan	308	Male	1985	17	Female	HaiZi	Female	No21	Female	1	0	0	0	0	0
SH	2002	Breeding	PanPan	308	Male	1985	17	Female	HaiZi	Female	No21	Female	28	0	0	0	0	0
SH	2002	Breeding	PanPan	308	Male	1985	17	Female	HaiZi	Female	No21	Female	10	0	0	0	0	0
SH	2002	Breeding	PanPan	308	Male	1985	17	Female	HaiZi	Female	No21	Female	12	0	0	0	0	0
SAW	2002	Nonbreeding	PanPan	308	Male	1985	17	Female	NA	NA	YouYou	Female	0	0	0	0	0	0
STACI	2002	Nonbreeding	PanPan	308	Male	1985	17	Female	NA	NA	YouYou	Female	0	0	0	0	0	0
SAW	2002	Nonbreeding	PanPan	308	Male	1985	17	Female	NA	NA	YouYou	Female	0	0	0	0	0	0
STACI	2002	Nonbreeding	PanPan	308	Male	1985	17	Female	NA	NA	YouYou	Female	0	0	0	0	0	0
SAW	2002	Nonbreeding	PanPan	308	Male	1985	17	Female	NA	NA	YouYou	Female	0	0	0	0	0	0
STACI	2002	Nonbreeding	PanPan	308	Male	1985	17	Female	NA	NA	YouYou	Female	0	0	0	0	0	0
SW	2002	Nonbreeding	PanPan	308	Male	1985	17	Female	NA	NA	YouYou	Female	0	0	0	0	0	0
SAW	2003	Breeding	PanPan	308	Male	1985	18	Female	HaiZi	Female	JinZhu	Female	1	0	0	0	0	0
STACI	2003	Breeding	PanPan	308	Male	1985	18	Female	NA	NA	YouYou	Female	0	0	0	0	0	0
STACI	2003	Breeding	PanPan	308	Male	1985	18	Female	NA	NA	YouYou	Female	19	0	0	0	0	0
STACI	2003	Breeding	PanPan	308	Male	1985	18	Female	NA	NA	YouYou	Female	20	0	0	0	0	0
STACI	2003	Breeding	PanPan	308	Male	1985	18	Female	NA	NA	YouYou	Female	5	0	0	0	0	0
STACI	2003	Breeding	PanPan	308	Male	1985	18	Female	NA	NA	YouYou	Female	0	0	0	0	0	0
STACI	2003	Breeding	PanPan	308	Male	1985	18	Female	NA	NA	YouYou	Female	0	0	0	0	0	0
STACI	2003	Breeding	PanPan	308	Male	1985	18	Female	NA	NA	YouYou	Female	1	0	0	0	0	0
SAW	2003	Breeding	PanPan	308	Male	1985	18	Female	NA	NA	YueYue	Female	0	0	0	0	0	0
STACI	2003	Breeding	PanPan	308	Male	1985	18	Female	NA	NA	YueYue	Female	0	0	0	0	0	0
SAW	2003	Breeding	PanPan	308	Male	1985	18	Female	NA	NA	YueYue	Female	24	0	0	1	0	0
SAW	2003	Breeding	PanPan	308	Male	1985	18	Female	NA	NA	YueYue	Female	4	0	0	0	0	0
STACI	2003	Breeding	PanPan	308	Male	1985	18	Female	NA	NA	YueYue	Female	4	0	0	0	0	0
SAW	2003	Breeding	PanPan	308	Male	1985	18	Female	NA	NA	YueYue	Female	29	0	0	0	0	0
STACI	2003	Breeding	PanPan	308	Male	1985	18	Female	NA	NA	YueYue	Female	29	0	0	0	0	0
SAW	2003	Breeding	PanPan	308	Male	1985	18	Female	NA	NA	YueYue	Female	23	0	0	0	0	0
STACI	2003	Breeding	PanPan	308	Male	1985	18	Female	NA	NA	YueYue	Female	23	0	0	0	0	0
SAW	2003	Breeding	PanPan	308	Male	1985	18	Female	NA	NA	YueYue	Female	0	0	0	0	0	0
STACI	2003	Breeding	PanPan	308	Male	1985	18	Female	NA	NA	YueYue	Female	0	0	0	0	0	0
SAW	2003	Breeding	PanPan	308	Male	1985	18	Female	NA	NA	YueYue	Female	0	0	0	0	0	0
STACI	2003	Breeding	PanPan	308	Male	1985	18	Female	NA	NA	YueYue	Female	0	0	0	0	0	0
SAW	2003	Breeding	PanPan	308	Male	1985	18	Female	NA	NA	YueYue	Female	13	0	0	0	0	0
WU	2003	Breeding	PengPeng	492	Male	1999	4	Female	MaoMao	Female	FeiFei	Female	0	0	1	0	0	0
ZX	2003	Breeding	PengPeng	492	Male	1999	4	Male	NA	NA	FuFu	Male	0	0	0	0	0	0
TAN	2003	Breeding	PengPeng	492	Male	1999	4	Male	NA	NA	FuFu	Male	0	0	0	0	0	0
TAN	2003	Breeding	PengPeng	492	Male	1999	4	Male	NA	NA	FuFu	Male	0	0	0	0	0	0
TAN	2003	Breeding	PengPeng	492	Male	1999	4	Male	NA	NA	FuFu	Male	0	1	0	0	0	0
WU	2003	Breeding	PengPeng	492	Male	1999	4	Male	QingQing	Male	NA	NA	0	0	0	0	0	0
WU	2003	Breeding	PengPeng	492	Male	1999	4	None	NA	NA	NA	NA	0	0	0	0	0	0
WU	2003	Breeding	PengPeng	492	Male	1999	4	None	NA	NA	NA	NA	0	0	0	0	0	0
WU	2003	Breeding	PengPeng	492	Male	1999	4	None	NA	NA	NA	NA	0	0	6	0	0	0
WU	2003	Breeding	PengPeng	492	Male	1999	4	None	NA	NA	NA	NA	0	0	0	0	0	0
VAL	2001	Breeding	PingPing	377	Male	1991	10	Female	LiuLiu	Female	NA	NA	0	0	0	0	0	0
VAL	2001	Breeding	PingPing	377	Male	1991	10	Female	LiuLiu	Female	NA	NA	2	0	0	0	0	0
VAL	2001	Breeding	PingPing	377	Male	1991	10	Female	LiuLiu	Female	NA	NA	11	0	0	0	0	0
JEN	2001	Breeding	PingPing	377	Male	1991	10	Female	LiuLiu	Female	NA	NA	13	0	0	2	0	0
JEN	2001	Breeding	PingPing	377	Male	1991	10	Female	LiuLiu	Female	NA	NA	10	0	0	0	0	6
VAL	2001	Breeding	PingPing	377	Male	1991	10	Female	LiuLiu	Female	NA	NA	0	0	0	0	0	0
VAL	2001	Breeding	PingPing	377	Male	1991	10	Female	LiuLiu	Female	NA	NA	0	0	0	0	0	0
JEN	2001	Breeding	PingPing	377	Male	1991	10	Female	LiuLiu	Female	NA	NA	0	0	0	0	0	0
VAL	2001	Breeding	PingPing	377	Male	1991	10	Female	LiuLiu	Female	NA	NA	3	0	0	0	0	0
VAL	2001	Breeding	PingPing	377	Male	1991	10	Female	LiuLiu	Female	NA	NA	2	0	0	0	0	0
WU	2003	Breeding	QingQing	479	Male	1999	4	Male	NA	NA	PengPeng	Male	0	0	0	0	0	0
WU	2003	Breeding	QingQing	479	Male	1999	4	Male	NA	NA	PengPeng	Male	0	0	0	0	0	0
WU	2003	Breeding	QingQing	479	Male	1999	4	Male	NA	NA	WuGang	Male	0	0	6	0	0	0
ZX	2003	Breeding	QingQing	479	Male	1999	4	None	NA	NA	NA	NA	6	9	0	0	0	0
WU	2003	Breeding	QingQing	479	Male	1999	4	None	NA	NA	NA	NA	0	0	10	0	0	0
ZX	2003	Breeding	QingQing	479	Male	1999	4	None	NA	NA	NA	NA	0	0	0	0	0	0
WU	2003	Breeding	QingQing	479	Male	1999	4	None	NA	NA	NA	NA	0	0	4	0	0	0
WU	2003	Breeding	QingQing	479	Male	1999	4	None	NA	NA	NA	NA	0	0	0	0	0	0
WU	2003	Breeding	QingQing	479	Male	1999	4	None	NA	NA	NA	NA	0	0	0	0	0	0
TAN	2003	Breeding	QingQing	479	Male	1999	4	None	NA	NA	NA	NA	1	0	0	0	0	0
TAN	2003	Breeding	QingQing	479	Male	1999	4	None	NA	NA	NA	NA	5	16	0	0	0	0
SAW	2003	Breeding	ShiShi	381	Male	1982	21	None	NA	NA	NA	NA	45	0	0	0	0	8
SAW	2003	Breeding	ShiShi	381	Male	1982	21	None	NA	NA	NA	NA	0	0	0	0	0	0
SAW	2003	Breeding	ShiShi	381	Male	1982	21	None	NA	NA	NA	NA	4	0	0	0	0	6
SAW	2003	Breeding	ShiShi	381	Male	1982	21	None	NA	NA	NA	NA	29	0	0	0	0	12
SAW	2003	Breeding	ShiShi	381	Male	1982	21	None	NA	NA	NA	NA	0	0	0	0	0	0
SAW	2003	Breeding	ShiShi	381	Male	1982	21	None	NA	NA	NA	NA	35	0	0	0	0	35
SAW	2003	Breeding	ShiShi	381	Male	1982	21	None	NA	NA	NA	NA	0	0	0	0	0	0
SAW	2003	Breeding	ShiShi	381	Male	1982	21	None	NA	NA	NA	NA	13	0	0	0	0	11
SAW	2003	Breeding	ShiShi	381	Male	1982	21	None	NA	NA	NA	NA	44	0	0	0	0	29
AMW	1999	Breeding	XiMeng	399	Male	1993	6	Female	No20	Female	No21	Female	0	0	0	0	0	0
AMW	1999	Breeding	XiMeng	399	Male	1993	6	Female	No20	Female	No21	Female	0	0	1	0	0	0
AMW	1999	Breeding	XiMeng	399	Male	1993	6	Female	YueYue	Female	No21	Female	0	0	0	0	0	0
AMW	1999	Breeding	XiMeng	399	Male	1993	6	Female	DongDong	Female	YueYue	Female	0	0	0	0	0	0
AMW	1999	Breeding	XiMeng	399	Male	1993	6	Female	DongDong	Female	YueYue	Female	0	3	0	0	0	2
RRS	1999	Nonbreeding	XiMeng	399	Male	1993	6	Female	No28	Female	NA	NA	0	0	0	0	0	0
RRS	1999	Nonbreeding	XiMeng	399	Male	1993	6	None	NA	NA	NA	NA	0	0	0	0	0	0
RRS	1999	Nonbreeding	XiMeng	399	Male	1993	6	None	NA	NA	NA	NA	0	0	0	0	0	0
RRS	1999	Nonbreeding	XiMeng	399	Male	1993	6	None	NA	NA	NA	NA	0	0	0	0	0	0
CRW	2000	Nonbreeding	XiMeng	399	Male	1993	7	Female	HongHong	Female	NA	NA	0	0	0	0	0	0
SH	2000	Nonbreeding	XiMeng	399	Male	1993	7	Female	HongHong	Female	NA	NA	0	0	0	0	0	0
SH	2000	Nonbreeding	XiMeng	399	Male	1993	7	Female	HongHong	Female	NA	NA	0	0	0	0	0	0
CRW	2000	Nonbreeding	XiMeng	399	Male	1993	7	Female	HongHong	Female	NA	NA	6	0	0	0	0	0
SH	2000	Nonbreeding	XiMeng	399	Male	1993	7	Female	HongHong	Female	NA	NA	0	0	0	0	0	0
SH	2000	Nonbreeding	XiMeng	399	Male	1993	7	Female	HongHong	Female	NA	NA	5	0	0	0	0	0
CRW	2000	Nonbreeding	XiMeng	399	Male	1993	7	Female	HongHong	Female	NA	NA	0	0	0	0	0	0
SH	2000	Nonbreeding	XiMeng	399	Male	1993	7	Female	HongHong	Female	NA	NA	0	0	0	0	0	0
SH	2000	Nonbreeding	XiMeng	399	Male	1993	7	Female	HongHong	Female	NA	NA	1	0	0	0	0	0
SH	2000	Nonbreeding	XiMeng	399	Male	1993	7	Female	HongHong	Female	NA	NA	0	0	0	0	0	0
CRW	2000	Nonbreeding	XiMeng	399	Male	1993	7	Female	HongHong	Female	NA	NA	8	0	0	0	0	1
SH	2000	Nonbreeding	XiMeng	399	Male	1993	7	Female	HongHong	Female	NA	NA	0	0	0	0	0	0
SH	2000	Nonbreeding	XiMeng	399	Male	1993	7	Female	HongHong	Female	NA	NA	0	0	0	0	0	0
SH	2000	Nonbreeding	XiMeng	399	Male	1993	7	Female	HongHong	Female	NA	NA	0	0	0	0	0	0
SH	2000	Nonbreeding	XiMeng	399	Male	1993	7	Female	No28	Female	NA	NA	0	0	0	0	0	0
SH	2000	Nonbreeding	XiMeng	399	Male	1993	7	Female	No28	Female	NA	NA	0	0	0	0	0	0
SH	2000	Nonbreeding	XiMeng	399	Male	1993	7	None	NA	NA	NA	NA	0	0	0	0	0	0
SH	2000	Nonbreeding	XiMeng	399	Male	1993	7	None	NA	NA	NA	NA	0	0	0	0	0	0
JEN	2001	Breeding	XiMeng	399	Male	1993	8	Female	YingYing	Female	BeiXue	Female	22	0	0	0	0	0
VAL	2001	Breeding	XiMeng	399	Male	1993	8	Female	YingYing	Female	BeiXue	Female	15	4	3	0	0	0
STACI	2001	Breeding	XiMeng	399	Male	1993	8	Female	YingYing	Female	BeiXue	Female	28	1	0	0	0	0
CRW	2001	Breeding	XiMeng	399	Male	1993	8	Female	No28	Female	HongHong	Female	27	0	0	0	0	2
CRW	2001	Breeding	XiMeng	399	Male	1993	8	Female	No28	Female	HongHong	Female	8	0	0	0	0	0
CRW	2001	Breeding	XiMeng	399	Male	1993	8	Female	No28	Female	HongHong	Female	27	0	0	0	0	0
JEN	2001	Breeding	XiMeng	399	Male	1993	8	Female	YingYing	Female	HongHong	Female	0	0	0	0	0	0
JEN	2001	Breeding	XiMeng	399	Male	1993	8	Female	YingYing	Female	HongHong	Female	17	0	0	0	0	0
JEN	2001	Breeding	XiMeng	399	Male	1993	8	Female	YingYing	Female	HongHong	Female	21	0	0	0	0	0
VAL	2001	Breeding	XiMeng	399	Male	1993	8	Female	YingYing	Female	HongHong	Female	29	0	0	0	0	0
JEN	2001	Breeding	XiMeng	399	Male	1993	8	Female	YingYing	Female	HongHong	Female	0	0	0	0	0	0
JEN	2001	Breeding	XiMeng	399	Male	1993	8	Female	YingYing	Female	HongHong	Female	2	0	0	0	0	0
VAL	2001	Breeding	XiMeng	399	Male	1993	8	Female	YingYing	Female	HongHong	Female	18	0	0	0	0	0
JEN	2001	Breeding	XiMeng	399	Male	1993	8	Female	YingYing	Female	HongHong	Female	0	0	0	0	0	0
JEN	2001	Breeding	XiMeng	399	Male	1993	8	Female	YingYing	Female	HongHong	Female	17	0	0	0	0	0
JEN	2001	Breeding	XiMeng	399	Male	1993	8	Female	YingYing	Female	HongHong	Female	2	0	0	0	0	0
JEN	2001	Breeding	XiMeng	399	Male	1993	8	Female	YingYing	Female	HongHong	Female	0	0	0	0	0	0
JEN	2001	Breeding	XiMeng	399	Male	1993	8	Female	ChuanXing	Female	NA	NA	7	0	0	0	0	0
JEN	2001	Breeding	XiMeng	399	Male	1993	8	Female	ChuanXing	Female	NA	NA	3	0	0	0	0	10
VAL	2001	Breeding	XiMeng	399	Male	1993	8	Female	ChuanXing	Female	NA	NA	0	0	0	0	0	0
VAL	2001	Breeding	XiMeng	399	Male	1993	8	Female	ChuanXing	Female	NA	NA	0	0	0	0	0	0
JEN	2001	Breeding	XiMeng	399	Male	1993	8	Female	ChuanXing	Female	NA	NA	0	0	0	0	0	0
JEN	2001	Breeding	XiMeng	399	Male	1993	8	Female	ChuanXing	Female	NA	NA	3	0	0	0	0	0
JEN	2001	Breeding	XiMeng	399	Male	1993	8	Female	ChuanXing	Female	NA	NA	13	0	0	0	0	0
VAL	2001	Breeding	XiMeng	399	Male	1993	8	Female	ChuanXing	Female	NA	NA	0	0	0	0	0	0
VAL	2001	Breeding	XiMeng	399	Male	1993	8	Female	ChuanXing	Female	NA	NA	0	0	0	0	0	0
JEN	2001	Breeding	XiMeng	399	Male	1993	8	Female	ChuanXing	Female	NA	NA	9	0	0	0	0	0
CRW	2001	Breeding	XiMeng	399	Male	1993	8	Female	HongHong	Female	NA	NA	6	0	0	0	0	0
SH	2002	Breeding	XiMeng	399	Male	1993	9	Female	GuoGuo	Female	ChuanXing	Female	0	0	0	0	0	0
SH	2002	Breeding	XiMeng	399	Male	1993	9	Female	ChuanXing	Female	GuoGuo	Female	0	0	0	0	0	0
SH	2002	Breeding	XiMeng	399	Male	1993	9	Female	No1	Female	HaiZi	Female	0	0	0	0	0	0
SH	2002	Breeding	XiMeng	399	Male	1993	9	Female	No1	Female	HaiZi	Female	0	0	0	0	0	0
SH	2002	Breeding	XiMeng	399	Male	1993	9	Female	No1	Female	HaiZi	Female	40	0	0	0	0	0
SH	2002	Breeding	XiMeng	399	Male	1993	9	Female	No1	Female	HaiZi	Female	27	0	0	0	0	0
SH	2002	Breeding	XiMeng	399	Male	1993	9	Female	No1	Female	HaiZi	Female	2	0	0	0	0	0
SH	2002	Breeding	XiMeng	399	Male	1993	9	Female	No1	Female	HaiZi	Female	37	0	0	0	0	0
SH	2002	Breeding	XiMeng	399	Male	1993	9	Female	No1	Female	HaiZi	Female	17	0	0	0	0	0
SH	2002	Breeding	XiMeng	399	Male	1993	9	Female	No1	Female	HaiZi	Female	34	0	0	0	0	0
SH	2002	Breeding	XiMeng	399	Male	1993	9	Female	No1	Female	HaiZi	Female	15	0	0	0	0	0
SH	2002	Breeding	XiMeng	399	Male	1993	9	Female	No1	Female	HaiZi	Female	7	0	0	0	0	1
SH	2002	Breeding	XiMeng	399	Male	1993	9	Female	ChuanXing	Female	NA	NA	0	0	0	0	0	0
SH	2002	Breeding	XiMeng	399	Male	1993	9	Female	ChuanXing	Female	NA	NA	0	0	0	0	0	0
SH	2002	Breeding	XiMeng	399	Male	1993	9	Female	ChuanXing	Female	NA	NA	0	0	0	0	0	0
SH	2002	Breeding	XiMeng	399	Male	1993	9	Female	ChuanXing	Female	NA	NA	1	0	0	0	0	0
SH	2002	Breeding	XiMeng	399	Male	1993	9	Female	ChuanXing	Female	NA	NA	0	0	0	0	0	0
SH	2002	Breeding	XiMeng	399	Male	1993	9	Female	GuoGuo	Female	NA	NA	0	0	0	0	0	0
SH	2002	Breeding	XiMeng	399	Male	1993	9	Female	GuoGuo	Female	NA	NA	0	0	0	0	0	0
SH	2002	Breeding	XiMeng	399	Male	1993	9	Female	No21	Female	NA	NA	1	0	0	0	0	0
SH	2002	Breeding	XiMeng	399	Male	1993	9	Female	No21	Female	NA	NA	4	0	0	0	0	0
SH	2002	Breeding	XiMeng	399	Male	1993	9	Female	No21	Female	NA	NA	22	0	0	0	0	0
SH	2002	Breeding	XiMeng	399	Male	1993	9	Female	No21	Female	NA	NA	3	0	0	0	0	0
SH	2002	Breeding	XiMeng	399	Male	1993	9	Female	No21	Female	NA	NA	0	0	0	0	0	0
SH	2002	Breeding	XiMeng	399	Male	1993	9	Female	No21	Female	NA	NA	1	0	0	0	0	0
SH	2002	Breeding	XiMeng	399	Male	1993	9	Female	No21	Female	NA	NA	0	0	0	0	0	0
SH	2002	Breeding	XiMeng	399	Male	1993	9	Female	No21	Female	NA	NA	0	0	0	0	0	0
SH	2002	Breeding	XiMeng	399	Male	1993	9	Female	No21	Female	NA	NA	1	0	0	0	0	0
SH	2002	Breeding	XiMeng	399	Male	1993	9	Female	HaiZi	Female	No1	Female	3	0	0	0	0	0
SH	2002	Breeding	XiMeng	399	Male	1993	9	Female	HaiZi	Female	No1	Female	0	0	0	0	0	0
SH	2002	Breeding	XiMeng	399	Male	1993	9	Female	HaiZi	Female	No1	Female	0	0	0	0	0	0
SH	2002	Breeding	XiMeng	399	Male	1993	9	Female	HaiZi	Female	No1	Female	17	0	0	0	0	0
SAW	2002	Nonbreeding	XiMeng	399	Male	1993	9	Female	NA	NA	HaiZi	Female	0	0	0	0	0	0
STACI	2002	Nonbreeding	XiMeng	399	Male	1993	9	Female	NA	NA	HaiZi	Female	0	0	0	0	0	0
SAW	2002	Nonbreeding	XiMeng	399	Male	1993	9	Female	NA	NA	HaiZi	Female	0	0	0	0	0	0
STACI	2002	Nonbreeding	XiMeng	399	Male	1993	9	Female	NA	NA	HaiZi	Female	0	0	0	0	0	0
SAW	2002	Nonbreeding	XiMeng	399	Male	1993	9	None	NA	NA	NA	NA	0	0	0	0	0	0
STACI	2002	Nonbreeding	XiMeng	399	Male	1993	9	None	NA	NA	NA	NA	0	0	0	0	0	0
SAW	2003	Breeding	XiMeng	399	Male	1993	10	Female	NA	NA	FeiFei	Female	0	0	0	0	0	0
STACI	2003	Breeding	XiMeng	399	Male	1993	10	Female	NA	NA	FeiFei	Female	0	0	0	0	0	0
SAw	2003	Breeding	XiMeng	399	Male	1993	10	Female	YingYing	Female	GuoGuo	Female	0	0	0	0	0	0
SAW	2003	Breeding	XiMeng	399	Male	1993	10	Female	YingYing	Female	GuoGuo	Female	24	0	0	0	0	0
SAW	2003	Breeding	XiMeng	399	Male	1993	10	Female	YingYing	Female	GuoGuo	Female	0	0	0	0	0	0
SAW	2003	Breeding	XiMeng	399	Male	1993	10	Female	FeiFei	Female	No20	Female	7	0	0	0	0	14
STACI	2003	Breeding	XiMeng	399	Male	1993	10	Female	FeiFei	Female	No20	Female	7	0	0	0	0	14
SAW	2003	Breeding	XiMeng	399	Male	1993	10	Female	FeiFei	Female	No20	Female	1	0	0	0	0	0
STACI	2003	Breeding	XiMeng	399	Male	1993	10	Female	FeiFei	Female	No20	Female	1	0	0	0	0	0
SAW	2003	Breeding	XiMeng	399	Male	1993	10	Female	FeiFei	Female	No20	Female	0	0	0	5	2	0
STACI	2003	Breeding	XiMeng	399	Male	1993	10	Female	FeiFei	Female	No20	Female	0	0	0	5	2	0
SAW	2003	Breeding	XiMeng	399	Male	1993	10	Female	FeiFei	Female	No20	Female	0	0	0	0	0	0
STACI	2003	Breeding	XiMeng	399	Male	1993	10	Female	FeiFei	Female	No20	Female	0	0	0	0	0	0
SAW	2003	Breeding	XiMeng	399	Male	1993	10	Female	FeiFei	Female	No20	Female	0	0	0	0	0	0
STACI	2003	Breeding	XiMeng	399	Male	1993	10	Female	FeiFei	Female	No20	Female	0	0	0	0	0	0
STACI	2003	Breeding	XiMeng	399	Male	1993	10	Female	FeiFei	Female	No20	Female	0	0	0	0	0	0
STACI	2003	Breeding	XiMeng	399	Male	1993	10	Female	GuoGuo	Female	No20	Female	0	0	0	0	0	0
STACI	2003	Breeding	XiMeng	399	Male	1993	10	Female	GuoGuo	Female	No20	Female	0	0	0	0	0	0
STACI	2003	Breeding	XiMeng	399	Male	1993	10	Female	GuoGuo	Female	No20	Female	1	0	0	0	0	0
STACI	2003	Breeding	XiMeng	399	Male	1993	10	Female	GuoGuo	Female	No20	Female	8	0	0	0	0	0
STACI	2003	Breeding	XiMeng	399	Male	1993	10	Female	GuoGuo	Female	No20	Female	0	0	0	0	0	0
STACI	2003	Breeding	XiMeng	399	Male	1993	10	Female	GuoGuo	Female	No20	Female	20	0	0	0	0	0
STACI	2003	Breeding	XiMeng	399	Male	1993	10	Female	YouYou	Female	No20	Female	0	0	0	0	0	0
STACI	2003	Breeding	XiMeng	399	Male	1993	10	Female	YouYou	Female	No20	Female	0	0	0	0	0	0
STACI	2003	Breeding	XiMeng	399	Male	1993	10	Female	YouYou	Female	No20	Female	0	0	0	0	0	0
STACI	2003	Breeding	XiMeng	399	Male	1993	10	Female	GuoGuo	Female	YingYing	Female	6	0	0	0	0	0
SAW	2003	Breeding	XiMeng	399	Male	1993	10	Female	GuoGuo	Female	YingYing	Female	0	0	0	0	0	0
SAW	2003	Breeding	XiMeng	399	Male	1993	10	Female	XiXi	Female	YueYue	Female	0	0	0	0	0	0
SAW	2003	Breeding	XiMeng	399	Male	1993	10	Female	XiXi	Female	YueYue	Female	8	0	0	0	0	0
SAW	2003	Breeding	XiMeng	399	Male	1993	10	Female	XiXi	Female	YueYue	Female	0	0	0	0	0	0
SAW	2003	Breeding	XiMeng	399	Male	1993	10	Female	XiXi	Female	YueYue	Female	16	0	0	0	0	0
SAW	2003	Breeding	XiMeng	399	Male	1993	10	None	NA	NA	NA	NA	14	0	0	0	0	0
SAW	2003	Breeding	XiMeng	399	Male	1993	10	None	NA	NA	NA	NA	5	0	0	0	0	0
SAW	2003	Breeding	XiMeng	399	Male	1993	10	None	NA	NA	NA	NA	0	0	0	0	0	0
RRS	1998	Breeding	XinXing	329	Male	1986	12	Female	DongDong	Female	NA	NA	0	0	0	0	0	0
RRS	1998	Breeding	XinXing	329	Male	1986	12	Female	DongDong	Female	NA	NA	0	0	0	0	0	0
RRS	1998	Breeding	XinXing	329	Male	1986	12	Female	LeiLei	Female	NA	NA	0	0	0	0	0	0
LMC	1998	Breeding	XinXing	329	Male	1986	12	Female	LeiLei	Female	NA	NA	0	0	0	0	0	0
RRS	1998	Breeding	XinXing	329	Male	1986	12	Female	No20	Female	NA	NA	0	0	0	0	0	0
LMC	1998	Breeding	XinXing	329	Male	1986	12	Female	No20	Female	NA	NA	0	0	0	0	0	0
RRS	1998	Breeding	XinXing	329	Male	1986	12	Female	No20	Female	NA	NA	0	0	0	0	0	0
RRS	1998	Breeding	XinXing	329	Male	1986	12	Female	No20	Female	NA	NA	0	0	0	0	0	0
RRS	1998	Breeding	XinXing	329	Male	1986	12	Female	No20	Female	NA	NA	0	0	0	0	0	0
RRS	1998	Nonbreeding	XinXing	329	Male	1986	12	Female	No20	Female	NA	NA	0	0	0	0	0	0
RRS	1998	Nonbreeding	XinXing	329	Male	1986	12	None	NA	NA	NA	NA	0	0	0	0	0	0
AMW	1999	Breeding	XinXing	329	Male	1986	13	Female	YueYue	Female	DongDong	Female	16	0	0	0	0	1
AMW	1999	Breeding	XinXing	329	Male	1986	13	Female	YueYue	Female	DongDong	Female	8	0	0	0	0	0
RRS	1999	Breeding	XinXing	329	Male	1986	13	Female	YueYue	Female	DongDong	Female	0	0	0	1	0	0
RRS	1999	Breeding	XinXing	329	Male	1986	13	Female	No1	Female	LeiLei	Female	5	0	0	0	0	0
AMW	1999	Breeding	XinXing	329	Male	1986	13	Female	No1	Female	LeiLei	Female	15	0	0	0	0	0
AMW	1999	Breeding	XinXing	329	Male	1986	13	Female	No20	Female	LeiLei	Female	1	0	0	0	0	0
AMW	1999	Breeding	XinXing	329	Male	1986	13	Female	No20	Female	LeiLei	Female	6	0	0	0	0	0
RRS	1999	Breeding	XinXing	329	Male	1986	13	Female	No20	Female	LeiLei	Female	18	0	0	0	0	0
AMW	1999	Breeding	XinXing	329	Male	1986	13	Female	No20	Female	LeiLei	Female	19	0	0	0	0	0
AMW	1999	Breeding	XinXing	329	Male	1986	13	Female	YueYue	Female	No20	Female	10	0	0	0	0	0
AMW	1999	Breeding	XinXing	329	Male	1986	13	Female	YueYue	Female	No20	Female	1	0	0	1	0	0
RRS	1999	Breeding	XinXing	329	Male	1986	13	Female	YueYue	Female	No20	Female	0	0	0	0	0	0
AMW	1999	Breeding	XinXing	329	Male	1986	13	Female	ChuanXing	Female	No28	Female	20	0	0	0	0	0
RRS	1999	Breeding	XinXing	329	Male	1986	13	Female	ChuanXing	Female	No28	Female	13	0	0	0	0	0
RRS	1999	Breeding	XinXing	329	Male	1986	13	Female	ChuanXing	Female	No28	Female	9	0	0	0	0	0
RRS	1999	Breeding	XinXing	329	Male	1986	13	Female	ChuanXing	Female	No28	Female	30	0	0	0	0	0
AMW	1999	Breeding	XinXing	329	Male	1986	13	Female	ChuanXing	Female	No28	Female	1	0	0	0	0	0
RRS	1999	Breeding	XinXing	329	Male	1986	13	Female	YingYing	Female	No28	Female	6	0	0	0	0	0
AMW	1999	Breeding	XinXing	329	Male	1986	13	Female	YingYing	Female	No28	Female	0	0	0	0	0	0
RRS	1999	Breeding	XinXing	329	Male	1986	13	Female	YingYing	Female	No28	Female	1	0	0	0	0	0
RRS	1999	Nonbreeding	XinXing	329	Male	1986	13	Female	YingYing	Female	ChuanXing	Female	0	0	0	0	0	0
RRS	1999	Nonbreeding	XinXing	329	Male	1986	13	Female	YingYing	Female	ChuanXing	Female	0	0	0	0	0	0
RRS	1999	Nonbreeding	XinXing	329	Male	1986	13	Female	YingYing	Female	ChuanXing	Female	0	0	0	0	0	0
AR	2000	Breeding	XinXing	329	Male	1986	14	Female	YueYue	Female	DongDong	Female	0	0	0	0	0	0
AR	2000	Breeding	XinXing	329	Male	1986	14	Female	No1	Female	FeiFei	Female	15	0	0	0	0	0
AR	2000	Breeding	XinXing	329	Male	1986	14	Female	No1	Female	FeiFei	Female	0	0	0	0	0	0
AR	2000	Breeding	XinXing	329	Male	1986	14	Female	No1	Female	FeiFei	Female	0	0	0	0	0	0
AR	2000	Breeding	XinXing	329	Male	1986	14	Female	No1	Female	FeiFei	Female	0	0	0	0	0	0
AR	2000	Breeding	XinXing	329	Male	1986	14	Female	YingYing	Female	LeiLei	Female	3	0	0	0	0	0
AR	2000	Breeding	XinXing	329	Male	1986	14	Female	YingYing	Female	LeiLei	Female	0	0	0	0	0	0
AR	2000	Breeding	XinXing	329	Male	1986	14	Female	YingYing	Female	LeiLei	Female	0	0	0	0	0	0
AR	2000	Breeding	XinXing	329	Male	1986	14	Female	YingYing	Female	LeiLei	Female	0	0	0	0	0	0
AR	2000	Breeding	XinXing	329	Male	1986	14	Female	YingYing	Female	LeiLei	Female	0	0	0	0	0	0
AR	2000	Breeding	XinXing	329	Male	1986	14	Female	YingYing	Female	LeiLei	Female	0	0	0	0	0	0
AR	2000	Breeding	XinXing	329	Male	1986	14	Female	LeiLei	Female	NA	NA	25	0	0	0	0	0
AR	2000	Breeding	XinXing	329	Male	1986	14	Female	LeiLei	Female	NA	NA	0	0	0	0	0	0
AR	2000	Breeding	XinXing	329	Male	1986	14	Female	LeiLei	Female	NA	NA	17	0	0	0	0	0
AR	2000	Breeding	XinXing	329	Male	1986	14	Female	LeiLei	Female	NA	NA	34	0	0	0	0	0
AR	2000	Breeding	XinXing	329	Male	1986	14	Female	LeiLei	Female	NA	NA	36	0	0	0	0	0
AR	2000	Breeding	XinXing	329	Male	1986	14	Female	LeiLei	Female	NA	NA	0	0	0	0	0	0
AR	2000	Breeding	XinXing	329	Male	1986	14	Female	LeiLei	Female	NA	NA	11	0	0	0	0	0
AR	2000	Breeding	XinXing	329	Male	1986	14	Female	LeiLei	Female	NA	NA	0	0	0	0	0	0
AR	2000	Breeding	XinXing	329	Male	1986	14	Female	YingYing	Female	No1	Female	0	0	0	0	0	0
AR	2000	Breeding	XinXing	329	Male	1986	14	Female	YingYing	Female	No1	Female	0	0	0	0	0	0
AR	2000	Breeding	XinXing	329	Male	1986	14	Female	YingYing	Female	ShuangShuang	Female	0	0	0	0	0	0
AR	2000	Breeding	XinXing	329	Male	1986	14	Female	YingYing	Female	ShuangShuang	Female	0	0	0	0	0	0
AR	2000	Breeding	XinXing	329	Male	1986	14	Female	YingYing	Female	ShuangShuang	Female	0	0	0	0	0	0
AR	2000	Breeding	XinXing	329	Male	1986	14	Female	YingYing	Female	ShuangShuang	Female	0	0	0	0	0	0
AR	2000	Breeding	XinXing	329	Male	1986	14	Female	YingYing	Female	ShuangShuang	Female	1	0	0	0	0	0
AR	2000	Breeding	XinXing	329	Male	1986	14	Female	YingYing	Female	ShuangShuang	Female	0	0	0	0	0	0
AR	2000	Breeding	XinXing	329	Male	1986	14	Female	YingYing	Female	ShuangShuang	Female	0	0	0	0	0	0
AR	2000	Breeding	XinXing	329	Male	1986	14	Female	YingYing	Female	ShuangShuang	Female	2	0	0	0	0	0
AR	2000	Breeding	XinXing	329	Male	1986	14	Female	YingYing	Female	ShuangShuang	Female	0	0	0	0	0	0
SH	2000	Nonbreeding	XinXing	329	Male	1986	14	Female	HongHong	Female	ChuanXing	Female	5	0	0	0	0	0
SH	2000	Nonbreeding	XinXing	329	Male	1986	14	Female	HongHong	Female	ChuanXing	Female	5	0	0	0	0	0
SH	2000	Nonbreeding	XinXing	329	Male	1986	14	Female	HongHong	Female	ChuanXing	Female	0	0	0	0	0	0
SH	2000	Nonbreeding	XinXing	329	Male	1986	14	Female	HongHong	Female	ChuanXing	Female	0	0	0	0	0	0
SH	2000	Nonbreeding	XinXing	329	Male	1986	14	Female	HongHong	Female	ChuanXing	Female	14	0	0	0	0	0
SH	2000	Nonbreeding	XinXing	329	Male	1986	14	Female	HongHong	Female	ChuanXing	Female	0	0	0	0	0	0
CRW	2000	Nonbreeding	XinXing	329	Male	1986	14	Female	ChuanXing	Female	HongHong	Female	0	0	0	0	0	0
CRW	2000	Nonbreeding	XinXing	329	Male	1986	14	Female	ChuanXing	Female	HongHong	Female	0	0	0	0	0	0
SH	2000	Nonbreeding	XinXing	329	Male	1986	14	Female	ChuanXing	Female	HongHong	Female	33	0	0	0	0	0
CRW	2000	Nonbreeding	XinXing	329	Male	1986	14	Female	No28	Female	HongHong	Female	36	0	0	0	0	10
CRW	2000	Nonbreeding	XinXing	329	Male	1986	14	Female	No28	Female	HongHong	Female	23	0	0	0	0	2
CRW	2000	Nonbreeding	XinXing	329	Male	1986	14	Female	No28	Female	HongHong	Female	0	0	0	0	0	0
SH	2000	Nonbreeding	XinXing	329	Male	1986	14	Female	XiXi	Female	HongHong	Female	1	0	0	0	0	0
SH	2000	Nonbreeding	XinXing	329	Male	1986	14	Female	HongHong	Female	NA	NA	8	0	0	0	0	3
SH	2000	Nonbreeding	XinXing	329	Male	1986	14	Female	HongHong	Female	NA	NA	0	0	0	0	0	0
SH	2000	Nonbreeding	XinXing	329	Male	1986	14	Female	HongHong	Female	NA	NA	0	0	0	0	0	0
SH	2000	Nonbreeding	XinXing	329	Male	1986	14	Female	HongHong	Female	NA	NA	0	0	0	0	0	0
MAO	2000	Nonbreeding	XinXing	329	Male	1986	14	Female	No28	Female	NA	NA	3	0	0	0	0	0
SH	2000	Nonbreeding	XinXing	329	Male	1986	14	Female	XiXi	Female	No28	Female	4	0	0	0	0	0
SH	2000	Nonbreeding	XinXing	329	Male	1986	14	Female	XiXi	Female	No28	Female	0	0	0	0	0	0
SH	2000	Nonbreeding	XinXing	329	Male	1986	14	Female	XiXi	Female	No28	Female	0	0	0	0	0	0
SH	2000	Nonbreeding	XinXing	329	Male	1986	14	Female	XiXi	Female	No28	Female	0	0	0	0	0	0
SH	2000	Nonbreeding	XinXing	329	Male	1986	14	Female	HongHong	Female	XiXi	Female	0	0	0	0	0	0
SH	2000	Nonbreeding	XinXing	329	Male	1986	14	Female	HongHong	Female	XiXi	Female	8	0	0	0	0	0
SH	2000	Nonbreeding	XinXing	329	Male	1986	14	None	NA	NA	NA	NA	0	0	0	0	0	0
SH	2000	Nonbreeding	XinXing	329	Male	1986	14	None	NA	NA	NA	NA	13	0	0	0	0	0
SH	2000	Nonbreeding	XinXing	329	Male	1986	14	None	NA	NA	NA	NA	1	0	0	0	0	0
JEN	2001	Breeding	XinXing	329	Male	1986	15	Female	NA	NA	BeiXue	Female	1	0	0	0	0	0
JEN	2001	Breeding	XinXing	329	Male	1986	15	Female	NA	NA	BeiXue	Female	0	0	0	0	0	0
JEN	2001	Breeding	XinXing	329	Male	1986	15	Female	NA	NA	BeiXue	Female	1	0	0	0	0	0
VAL	2001	Breeding	XinXing	329	Male	1986	15	Female	NA	NA	BeiXue	Female	8	0	0	0	0	0
JEN	2001	Breeding	XinXing	329	Male	1986	15	Female	NA	NA	BeiXue	Female	6	0	0	0	0	0
STACI	2001	Breeding	XinXing	329	Male	1986	15	Female	NA	NA	BeiXue	Female	0	0	0	0	0	0
CRW	2001	Breeding	XinXing	329	Male	1986	15	Female	No28	Female	HongHong	Female	1	0	0	0	0	0
MAO	2001	Breeding	XinXing	329	Male	1986	15	Female	No21	Female	NA	NA	9	0	0	0	0	1
VAL	2001	Breeding	XinXing	329	Male	1986	15	Female	NA	NA	No21	Female	5	0	0	0	0	0
JEN	2001	Breeding	XinXing	329	Male	1986	15	Female	NA	NA	No21	Female	4	0	0	0	0	0
STACI	2001	Breeding	XinXing	329	Male	1986	15	Female	NA	NA	No21	Female	14	0	0	0	0	0
JEN	2001	Breeding	XinXing	329	Male	1986	15	Female	NA	NA	No21	Female	5	0	0	0	0	0
VAL	2001	Breeding	XinXing	329	Male	1986	15	Female	NA	NA	No21	Female	14	0	0	0	0	0
STACI	2001	Breeding	XinXing	329	Male	1986	15	Female	NA	NA	No21	Female	0	0	0	0	0	0
JEN	2001	Breeding	XinXing	329	Male	1986	15	Female	NA	NA	No21	Female	7	0	0	0	0	0
JEN	2001	Breeding	XinXing	329	Male	1986	15	Female	NA	NA	No21	Female	2	0	0	0	0	0
JEN	2001	Breeding	XinXing	329	Male	1986	15	Female	NA	NA	No21	Female	8	0	0	0	0	0
VAL	2001	Breeding	XinXing	329	Male	1986	15	Female	NA	NA	No21	Female	36	0	0	0	0	0
JEN	2001	Breeding	XinXing	329	Male	1986	15	Female	NA	NA	No21	Female	0	0	0	0	0	0
STACI	2001	Breeding	XinXing	329	Male	1986	15	Female	NA	NA	No21	Female	11	0	0	0	0	0
STACI	2001	Breeding	XinXing	329	Male	1986	15	Female	NA	NA	No21	Female	16	0	0	0	0	0
JEN	2001	Breeding	XinXing	329	Male	1986	15	Female	NA	NA	No21	Female	5	0	0	0	0	0
JEN	2001	Breeding	XinXing	329	Male	1986	15	Female	NA	NA	No21	Female	2	0	0	0	0	0
JEN	2001	Breeding	XinXing	329	Male	1986	15	Female	NA	NA	No21	Female	10	0	0	0	0	0
JEN	2001	Breeding	XinXing	329	Male	1986	15	Female	NA	NA	No21	Female	4	0	0	0	0	0
JEN	2001	Breeding	XinXing	329	Male	1986	15	Female	NA	NA	No21	Female	12	0	0	0	0	0
JEN	2001	Breeding	XinXing	329	Male	1986	15	Female	NA	NA	No21	Female	2	0	0	0	0	0
STACI	2001	Breeding	XinXing	329	Male	1986	15	Female	NA	NA	No21	Female	14	0	0	0	0	0
JEN	2001	Breeding	XinXing	329	Male	1986	15	Female	NA	NA	No21	Female	13	0	0	0	0	0
CRW	2001	Nonbreeding	XinXing	329	Male	1986	15	Female	No28	Female	HongHong	Female	17	0	0	0	0	1
CRW	2001	Nonbreeding	XinXing	329	Male	1986	15	Female	No28	Female	HongHong	Female	37	0	0	0	0	1
SH	2002	Breeding	XinXing	329	Male	1986	16	Female	HaiZi	Female	ChuanXing	Female	1	0	0	0	0	0
SH	2002	Breeding	XinXing	329	Male	1986	16	Female	HaiZi	Female	ChuanXing	Female	3	0	0	0	0	0
SH	2002	Breeding	XinXing	329	Male	1986	16	Female	HaiZi	Female	ChuanXing	Female	4	0	0	0	0	0
SH	2002	Breeding	XinXing	329	Male	1986	16	Female	No1	Female	ChuanXing	Female	1	0	0	2	0	11
SH	2002	Breeding	XinXing	329	Male	1986	16	Female	No1	Female	ChuanXing	Female	0	0	0	0	0	0
SH	2002	Breeding	XinXing	329	Male	1986	16	Female	No1	Female	ChuanXing	Female	7	0	0	0	0	0
SH	2002	Breeding	XinXing	329	Male	1986	16	Female	No1	Female	ChuanXing	Female	9	0	0	0	0	0
SH	2002	Breeding	XinXing	329	Male	1986	16	Female	No1	Female	ChuanXing	Female	0	0	0	0	0	0
SH	2002	Breeding	XinXing	329	Male	1986	16	Female	ChuanXing	Female	HaiZi	Female	0	0	0	0	0	0
SH	2002	Breeding	XinXing	329	Male	1986	16	Female	ChuanXing	Female	HaiZi	Female	0	0	0	0	0	0
SH	2002	Breeding	XinXing	329	Male	1986	16	Female	ChuanXing	Female	HaiZi	Female	3	0	0	0	0	0
SH	2002	Breeding	XinXing	329	Male	1986	16	Female	ChuanXing	Female	HaiZi	Female	14	0	0	0	0	0
SH	2002	Breeding	XinXing	329	Male	1986	16	Female	ChuanXing	Female	HaiZi	Female	0	0	0	0	0	0
SH	2002	Breeding	XinXing	329	Male	1986	16	Female	ChuanXing	Female	HaiZi	Female	15	0	0	0	0	0
SH	2002	Breeding	XinXing	329	Male	1986	16	Female	ChuanXing	Female	HaiZi	Female	9	0	0	0	0	0
SH	2002	Breeding	XinXing	329	Male	1986	16	Female	GuoGuo	Female	HaiZi	Female	0	0	0	0	0	0
SH	2002	Breeding	XinXing	329	Male	1986	16	Female	GuoGuo	Female	HaiZi	Female	0	0	0	0	0	0
SH	2002	Breeding	XinXing	329	Male	1986	16	Female	ChuanXing	Female	NA	NA	0	0	0	0	0	0
SH	2002	Breeding	XinXing	329	Male	1986	16	Female	No20	Female	NA	NA	0	0	0	0	0	0
SH	2002	Breeding	XinXing	329	Male	1986	16	Female	No20	Female	NA	NA	4	0	0	0	0	0
SH	2002	Breeding	XinXing	329	Male	1986	16	Female	No20	Female	NA	NA	0	0	0	0	0	0
SH	2002	Breeding	XinXing	329	Male	1986	16	Female	No20	Female	NA	NA	0	0	0	0	0	0
SH	2002	Breeding	XinXing	329	Male	1986	16	Female	No20	Female	NA	NA	0	0	0	0	0	0
SH	2002	Breeding	XinXing	329	Male	1986	16	Female	No20	Female	NA	NA	1	0	0	0	0	0
SH	2002	Breeding	XinXing	329	Male	1986	16	Female	No20	Female	NA	NA	0	0	0	0	0	0
SH	2002	Breeding	XinXing	329	Male	1986	16	Female	ChuanXing	Female	No1	Female	1	0	0	0	0	0
SH	2002	Breeding	XinXing	329	Male	1986	16	Female	ChuanXing	Female	No1	Female	0	0	0	0	0	0
SH	2002	Breeding	XinXing	329	Male	1986	16	Female	ChuanXing	Female	No1	Female	1	0	0	0	0	0
SH	2002	Breeding	XinXing	329	Male	1986	16	Female	ChuanXing	Female	No1	Female	5	0	0	0	0	0
SH	2002	Breeding	XinXing	329	Male	1986	16	Female	ChuanXing	Female	No1	Female	7	0	0	0	0	0
SH	2002	Breeding	XinXing	329	Male	1986	16	Female	ChuanXing	Female	No1	Female	0	0	0	0	0	0
SH	2002	Breeding	XinXing	329	Male	1986	16	Female	ChuanXing	Female	No1	Female	10	0	0	0	0	1
SH	2002	Breeding	XinXing	329	Male	1986	16	Female	ChuanXing	Female	No1	Female	0	0	0	0	0	0
SAW	2002	Nonbreeding	XinXing	329	Male	1986	16	Female	GongZhu,XiXi	Female	NA	NA	3	0	0	0	0	0
SAW	2002	Nonbreeding	XinXing	329	Male	1986	16	Female	GongZhu,XiXi	Female	NA	NA	3	0	0	0	0	0
SAW	2002	Nonbreeding	XinXing	329	Male	1986	16	Female	GongZhu,XiXi	Female	NA	NA	0	0	0	0	0	0
SAW	2002	Nonbreeding	XinXing	329	Male	1986	16	Female	GongZhu,XiXi	Female	NA	NA	0	0	0	0	0	0
LMC	1998	Breeding	ZhuangZhuang	357	Male	1989	9	Female	DongDong	Female	NA	NA	0	0	0	0	0	0
RRS	1998	Breeding	ZhuangZhuang	357	Male	1989	9	Female	DongDong	Female	NA	NA	0	0	0	0	0	0
RRS	1998	Breeding	ZhuangZhuang	357	Male	1989	9	Female	No21	Female	NA	NA	20	0	0	0	0	0
LMC	1998	Breeding	ZhuangZhuang	357	Male	1989	9	Female	No21	Female	NA	NA	1	0	0	0	0	0
RRS	1998	Breeding	ZhuangZhuang	357	Male	1989	9	Female	No21	Female	NA	NA	12	0	0	0	0	0
LMC	1998	Breeding	ZhuangZhuang	357	Male	1989	9	Female	No21	Female	NA	NA	23	0	0	0	0	0
LMC	1998	Breeding	ZhuangZhuang	357	Male	1989	9	Female	No21	Female	NA	NA	7	0	0	0	0	0
LMC	1998	Breeding	ZhuangZhuang	357	Male	1989	9	Female	BeiXue	Female	No21	Female	7	0	0	0	0	0
LMC	1998	Breeding	ZhuangZhuang	357	Male	1989	9	Female	BeiXue	Female	No21	Female	5	0	0	0	0	0
LMC	1998	Breeding	ZhuangZhuang	357	Male	1989	9	Female	No1	Female	No21	Female	16	0	0	0	0	0
LMC	1998	Breeding	ZhuangZhuang	357	Male	1989	9	Female	No1	Female	No21	Female	12	0	0	0	0	0
CRW	2001	Breeding	ZhuangZhuang	357	Male	1989	12	Female	ChuanXing	Female	No28	Female	0	0	0	0	0	0
CRW	2001	Breeding	ZhuangZhuang	357	Male	1989	12	Female	ChuanXing	Female	No28	Female	13	0	0	1	0	0
JEN	2001	Breeding	ZhuangZhuang	357	Male	1989	12	None	NA	NA	NA	NA	9	0	0	0	0	0
VAL	2001	Breeding	ZhuangZhuang	357	Male	1989	12	None	NA	NA	NA	NA	17	10	2	5	0	1
JEN	2001	Breeding	ZhuangZhuang	357	Male	1989	12	None	NA	NA	NA	NA	3	1	6	6	0	0
VAL	2001	Breeding	ZhuangZhuang	357	Male	1989	12	None	NA	NA	NA	NA	0	0	0	0	0	0
VAL	2001	Breeding	ZhuangZhuang	357	Male	1989	12	None	NA	NA	NA	NA	5	9	1	2	0	0
JEN	2001	Breeding	ZhuangZhuang	357	Male	1989	12	None	NA	NA	NA	NA	1	0	1	8	0	0
VAL	2001	Breeding	ZhuangZhuang	357	Male	1989	12	None	NA	NA	NA	NA	1	0	0	0	0	0
VAL	2001	Breeding	ZhuangZhuang	357	Male	1989	12	None	NA	NA	NA	NA	0	0	0	0	0	0
VAL	2001	Breeding	ZhuangZhuang	357	Male	1989	12	None	NA	NA	NA	NA	0	0	0	0	0	8
JEN	2001	Breeding	ZhuangZhuang	357	Male	1989	12	None	NA	NA	NA	NA	0	0	0	0	0	0
JEN	2001	Breeding	ZhuangZhuang	357	Male	1989	12	None	NA	NA	NA	NA	0	0	0	3	0	7
VAL	2001	Breeding	ZhuangZhuang	357	Male	1989	12	None	NA	NA	NA	NA	0	0	0	0	0	0
JEN	2001	Breeding	ZhuangZhuang	357	Male	1989	12	None	NA	NA	NA	NA	3	0	1	1	0	0
JEN	2001	Breeding	ZhuangZhuang	357	Male	1989	12	None	NA	NA	NA	NA	0	0	0	0	0	0
VAL	2001	Breeding	ZhuangZhuang	357	Male	1989	12	None	NA	NA	NA	NA	4	7	3	5	0	1
JEN	2001	Breeding	ZhuangZhuang	357	Male	1989	12	None	NA	NA	NA	NA	5	1	2	16	0	13
VAL	2001	Breeding	ZhuangZhuang	357	Male	1989	12	None	NA	NA	NA	NA	0	0	0	0	0	0
STACI	2001	Breeding	ZhuangZhuang	357	Male	1989	12	None	NA	NA	NA	NA	0	0	1	0	0	0
JEN	2001	Breeding	ZhuangZhuang	357	Male	1989	12	None	NA	NA	NA	NA	0	0	0	0	0	0
STACI	2001	Breeding	ZhuangZhuang	357	Male	1989	12	None	NA	NA	NA	NA	5	1	0	4	0	3
JEN	2001	Breeding	ZhuangZhuang	357	Male	1989	12	None	NA	NA	NA	NA	0	0	0	0	0	0
JEN	2001	Breeding	ZhuangZhuang	357	Male	1989	12	None	NA	NA	NA	NA	8	6	0	3	0	0
JEN	2001	Breeding	ZhuangZhuang	357	Male	1989	12	None	NA	NA	NA	NA	6	0	0	0	0	11
VAL	2001	Breeding	ZhuangZhuang	357	Male	1989	12	None	NA	NA	NA	NA	0	0	0	0	0	0
VAL	2001	Breeding	ZhuangZhuang	357	Male	1989	12	None	NA	NA	NA	NA	0	0	0	0	0	0
SAW	2002	Nonbreeding	ZhuangZhuang	357	Male	1989	13	Female	GongZhu,XiXi	Female	NA	NA	0	0	0	2	2	0
SAW	2002	Nonbreeding	ZhuangZhuang	357	Male	1989	13	Female	GongZhu,XiXi	Female	NA	NA	0	0	0	0	0	0
SAW	2002	Nonbreeding	ZhuangZhuang	357	Male	1989	13	None	NA	NA	NA	NA	0	0	0	0	0	0
SAW	2002	Nonbreeding	ZhuangZhuang	357	Male	1989	13	None	NA	NA	NA	NA	0	0	0	0	0	0
SAW	2002	Nonbreeding	ZhuangZhuang	357	Male	1989	13	None	NA	NA	NA	NA	0	0	0	0	0	0
SAW	2002	Nonbreeding	ZhuangZhuang	357	Male	1989	13	None	NA	NA	NA	NA	0	0	0	0	0	0
STACI	2003	Breeding	ZhuangZhuang	357	Male	1989	14	Female	GuoGuo	Female	GongZhu	Female	1	0	0	0	0	0
SAW	2003	Breeding	ZhuangZhuang	357	Male	1989	14	Female	GuoGuo	Female	GongZhu	Female	0	0	0	1	0	0
SAW	2003	Breeding	ZhuangZhuang	357	Male	1989	14	Female	GuoGuo	Female	GongZhu	Female	0	0	0	1	0	0
SAW	2003	Breeding	ZhuangZhuang	357	Male	1989	14	Female	GuoGuo	Female	GongZhu	Female	0	0	0	1	0	0
SAW	2003	Breeding	ZhuangZhuang	357	Male	1989	14	Female	GuoGuo	Female	GongZhu	Female	0	0	0	0	0	0
SAW	2003	Breeding	ZhuangZhuang	357	Male	1989	14	Female	GongZhu	Female	NA	NA	0	0	0	0	0	0
SAW	2003	Breeding	ZhuangZhuang	357	Male	1989	14	Female	HaiZi	Female	No1	Female	0	0	0	2	0	0
SAW	2003	Breeding	ZhuangZhuang	357	Male	1989	14	Female	HaiZi	Female	No1	Female	0	0	0	0	0	0
SAW	2003	Breeding	ZhuangZhuang	357	Male	1989	14	Female	HaiZi	Female	No1	Female	0	0	0	2	2	0
SAW	2003	Breeding	ZhuangZhuang	357	Male	1989	14	Female	HaiZi	Female	No1	Female	0	0	0	0	0	0
SAW	2003	Breeding	ZhuangZhuang	357	Male	1989	14	Female	HaiZi	Female	No1	Female	0	0	0	1	1	0
SAW	2003	Breeding	ZhuangZhuang	357	Male	1989	14	Female	HaiZi	Female	No1	Female	7	0	0	0	0	0
SAW	2003	Breeding	ZhuangZhuang	357	Male	1989	14	Female	HaiZi	Female	No1	Female	0	0	0	0	0	0
SAW	2003	Breeding	ZhuangZhuang	357	Male	1989	14	Female	HaiZi	Female	No1	Female	0	0	0	0	0	13
SAW	2003	Breeding	ZhuangZhuang	357	Male	1989	14	Female	HaiZi	Female	No1	Female	0	0	0	0	1	0
SAW	2003	Breeding	ZhuangZhuang	357	Male	1989	14	Female	HaiZi	Female	No1	Female	0	2	0	2	0	0
SAW	2003	Breeding	ZhuangZhuang	357	Male	1989	14	None	NA	NA	NA	NA	6	0	0	0	0	0
SAW	2003	Breeding	ZhuangZhuang	357	Male	1989	14	None	NA	NA	NA	NA	6	0	0	0	0	0
SAW	2003	Breeding	ZhuangZhuang	357	Male	1989	14	None	NA	NA	NA	NA	2	0	0	0	0	0
SAW	2003	Breeding	ZhuangZhuang	357	Male	1989	14	None	NA	NA	NA	NA	2	0	0	0	0	0
